# Supplementary material for: Comprehensive Analysis of SWI/SNF Inactivation in Lung Adenocarcinoma Cell Models
Source: Cancers (Basel). 2020 Dec 10;12(12):3712. doi: 10.3390/cancers12123712 (PMC7763689; doi:10.3390/cancers12123712)
Supplement: Supplementary file 1 [file cancers-12-03712-s001.zip]

Archive with 3 entries (2 files):
- cancers-1000530-supplementary/
- cancers-1000530-supplementary/cancers-1000530-supplementary materials.docx
- cancers-1000530-supplementary/cancers-1000530-supplementary tables.xls
