# Supplementary material for: Comprehensive Analysis of SWI/SNF Inactivation in Lung Adenocarcinoma Cell Models
Source: Cancers (Basel). 2020 Dec 10;12(12):3712. doi: 10.3390/cancers12123712 (PMC7763689; doi:10.3390/cancers12123712)
Supplement: Supplementary file 1 [file cancers-12-03712-s001.zip › cancers-1000530-supplementary/cancers-1000530-supplementary tables.xls]

## Sheet: Table of contents
Table of contents
Supplemental Table S1: Clinical features of our panel of LUAD cell lines.
Supplemental Table S2: DNA-Seq baits of the lung SWI/SNF subunits and the top 5 LUAD driver genes.
Supplemental Table S3: RT-qPCR oligonucleotides used.

## Sheet: Table_S1
Supplemental Table S1: Clinical features of our panel of LUAD cell lines (*)
Disease	adenocarcinoma	broncoalveolar carcinoma	carcinoma	papillary adenocarcinoma
N=38	31	4	2	1
Tissue	lung	derivated from metastatic site	NA
N=38	16	18	4
Smoking status	smokers	non smokers	NA
N=38	15	7	16
Sex	male	female	NA
N=38	22	14	2
Age	>45	<45	NA
N=38	23	7	8
Ethnicity	caucasian	black	NA
N=38	22	3	13
(*) Source: American Type Culture Collection (ATCC) and Pubmed.
NA: Not Available

## Sheet: Table_S2
Supplemental Table S2: DNA-Seq baits of the lung SWI/SNF subunits and the top 5 LUAD driver genes.
chr11	65333743	65333928	ensembl_gn=DPF2;ensembl_gene_id=ENSG00000133884;ensembl_tx=ENST00000252268;identifier=DPF2;ensembl_gn=DPF2;ensembl_gene_id=ENSG00000133884;ensembl_tx=ENST00000252268;identifier=ENSG00000133884;ensembl_gn=DPF2;ensembl_gene_id=ENSG00000133884;ensembl_tx=ENST00000415073;identifier=DPF2;ensembl_gn=DPF2;ensembl_gene_id=ENSG00000133884;ensembl_tx=ENST00000415073;identifier=ENSG00000133884;ensembl_gn=DP…	0	.
chr11	65340374	65340555	ensembl_gn=DPF2;ensembl_gene_id=ENSG00000133884;ensembl_tx=ENST00000252268;identifier=DPF2;ensembl_gn=DPF2;ensembl_gene_id=ENSG00000133884;ensembl_tx=ENST00000252268;identifier=ENSG00000133884;ensembl_gn=DPF2;ensembl_gene_id=ENSG00000133884;ensembl_tx=ENST00000415073;identifier=DPF2;ensembl_gn=DPF2;ensembl_gene_id=ENSG00000133884;ensembl_tx=ENST00000415073;identifier=ENSG00000133884;ensembl_gn=DP…	0	.
chr11	65340955	65341083	ensembl_gn=DPF2;ensembl_gene_id=ENSG00000133884;ensembl_tx=ENST00000252268;identifier=DPF2;ensembl_gn=DPF2;ensembl_gene_id=ENSG00000133884;ensembl_tx=ENST00000252268;identifier=ENSG00000133884;ensembl_gn=DPF2;ensembl_gene_id=ENSG00000133884;ensembl_tx=ENST00000415073;identifier=DPF2;ensembl_gn=DPF2;ensembl_gene_id=ENSG00000133884;ensembl_tx=ENST00000415073;identifier=ENSG00000133884;ensembl_gn=DP…	0	.
chr11	65341388	65342012	ensembl_gn=DPF2;ensembl_gene_id=ENSG00000133884;ensembl_tx=ENST00000252268;identifier=DPF2;ensembl_gn=DPF2;ensembl_gene_id=ENSG00000133884;ensembl_tx=ENST00000252268;identifier=ENSG00000133884;ensembl_gn=DPF2;ensembl_gene_id=ENSG00000133884;ensembl_tx=ENST00000415073;identifier=DPF2;ensembl_gn=DPF2;ensembl_gene_id=ENSG00000133884;ensembl_tx=ENST00000415073;identifier=ENSG00000133884;ensembl_gn=DP…	0	.
chr11	65343494	65343847	ensembl_gn=DPF2;ensembl_gene_id=ENSG00000133884;ensembl_tx=ENST00000252268;identifier=DPF2;ensembl_gn=DPF2;ensembl_gene_id=ENSG00000133884;ensembl_tx=ENST00000252268;identifier=ENSG00000133884;ensembl_gn=DPF2;ensembl_gene_id=ENSG00000133884;ensembl_tx=ENST00000524666;identifier=DPF2;ensembl_gn=DPF2;ensembl_gene_id=ENSG00000133884;ensembl_tx=ENST00000524666;identifier=ENSG00000133884;ensembl_gn=DP…	0	.
chr11	65343980	65344105	ensembl_gn=DPF2;ensembl_gene_id=ENSG00000133884;ensembl_tx=ENST00000252268;identifier=DPF2;ensembl_gn=DPF2;ensembl_gene_id=ENSG00000133884;ensembl_tx=ENST00000252268;identifier=ENSG00000133884;ensembl_gn=DPF2;ensembl_gene_id=ENSG00000133884;ensembl_tx=ENST00000528416;identifier=DPF2;ensembl_gn=DPF2;ensembl_gene_id=ENSG00000133884;ensembl_tx=ENST00000528416;identifier=ENSG00000133884;ensembl_gn=DP…	0	.
chr11	65344249	65348941	ensembl_gn=DPF2;ensembl_gene_id=ENSG00000133884;ensembl_tx=ENST00000252268;identifier=DPF2;ensembl_gn=DPF2;ensembl_gene_id=ENSG00000133884;ensembl_tx=ENST00000252268;identifier=ENSG00000133884;ensembl_gn=DPF2;ensembl_gene_id=ENSG00000133884;ensembl_tx=ENST00000415073;identifier=DPF2;ensembl_gn=DPF2;ensembl_gene_id=ENSG00000133884;ensembl_tx=ENST00000415073;identifier=ENSG00000133884;ensembl_gn=DP…	0	.
chr11	65351672	65353259	ensembl_gn=DPF2;ensembl_gene_id=ENSG00000133884;ensembl_tx=ENST00000252268;identifier=DPF2;ensembl_gn=DPF2;ensembl_gene_id=ENSG00000133884;ensembl_tx=ENST00000252268;identifier=ENSG00000133884;ensembl_gn=DPF2;ensembl_gene_id=ENSG00000133884;ensembl_tx=ENST00000415073;identifier=DPF2;ensembl_gn=DPF2;ensembl_gene_id=ENSG00000133884;ensembl_tx=ENST00000415073;identifier=ENSG00000133884;ensembl_gn=DP…	0	.
chr12	122019411	122022193	ensembl_gn=BCL7A;ensembl_gene_id=ENSG00000110987;ensembl_tx=ENST00000261822;identifier=BCL7A;ensembl_gn=BCL7A;ensembl_gene_id=ENSG00000110987;ensembl_tx=ENST00000261822;identifier=ENSG00000110987;ensembl_gn=BCL7A;ensembl_gene_id=ENSG00000110987;ensembl_tx=ENST00000432926;identifier=BCL7A;ensembl_gn=BCL7A;ensembl_gene_id=ENSG00000110987;ensembl_tx=ENST00000432926;identifier=ENSG00000110987;ensembl…	0	.
chr12	122030680	122030800	ensembl_gn=BCL7A;ensembl_gene_id=ENSG00000110987;ensembl_tx=ENST00000261822;identifier=BCL7A;ensembl_gn=BCL7A;ensembl_gene_id=ENSG00000110987;ensembl_tx=ENST00000261822;identifier=ENSG00000110987;ensembl_gn=BCL7A;ensembl_gene_id=ENSG00000110987;ensembl_tx=ENST00000432926;identifier=BCL7A;ensembl_gn=BCL7A;ensembl_gene_id=ENSG00000110987;ensembl_tx=ENST00000432926;identifier=ENSG00000110987;ensembl…	0	.
chr12	122035319	122035439	ensembl_gn=BCL7A;ensembl_gene_id=ENSG00000110987;ensembl_tx=ENST00000261822;identifier=BCL7A;ensembl_gn=BCL7A;ensembl_gene_id=ENSG00000110987;ensembl_tx=ENST00000261822;identifier=ENSG00000110987;ensembl_gn=BCL7A;ensembl_gene_id=ENSG00000110987;ensembl_tx=ENST00000432926;identifier=BCL7A;ensembl_gn=BCL7A;ensembl_gene_id=ENSG00000110987;ensembl_tx=ENST00000432926;identifier=ENSG00000110987;ensembl…	0	.
chr12	122043875	122044381	ensembl_gn=BCL7A;ensembl_gene_id=ENSG00000110987;ensembl_tx=ENST00000261822;identifier=BCL7A;ensembl_gn=BCL7A;ensembl_gene_id=ENSG00000110987;ensembl_tx=ENST00000261822;identifier=ENSG00000110987;ensembl_gn=BCL7A;ensembl_gene_id=ENSG00000110987;ensembl_tx=ENST00000432926;identifier=BCL7A;ensembl_gn=BCL7A;ensembl_gene_id=ENSG00000110987;ensembl_tx=ENST00000432926;identifier=ENSG00000110987;ensembl…	0	.
chr12	122054794	122054999	ensembl_gn=BCL7A;ensembl_gene_id=ENSG00000110987;ensembl_tx=ENST00000261822;identifier=BCL7A;ensembl_gn=BCL7A;ensembl_gene_id=ENSG00000110987;ensembl_tx=ENST00000261822;identifier=ENSG00000110987;ensembl_gn=BCL7A;ensembl_gene_id=ENSG00000110987;ensembl_tx=ENST00000538010;identifier=BCL7A;ensembl_gn=BCL7A;ensembl_gene_id=ENSG00000110987;ensembl_tx=ENST00000538010;identifier=ENSG00000110987	0	.
chr12	122059081	122062054	ensembl_gn=BCL7A;ensembl_gene_id=ENSG00000110987;ensembl_tx=ENST00000261822;identifier=BCL7A;ensembl_gn=BCL7A;ensembl_gene_id=ENSG00000110987;ensembl_tx=ENST00000261822;identifier=ENSG00000110987;ensembl_gn=BCL7A;ensembl_gene_id=ENSG00000110987;ensembl_tx=ENST00000538010;identifier=BCL7A;ensembl_gn=BCL7A;ensembl_gene_id=ENSG00000110987;ensembl_tx=ENST00000538010;identifier=ENSG00000110987	0	.
chr12	25204778	25209921	ensembl_gn=KRAS;ensembl_gene_id=ENSG00000133703;ensembl_tx=ENST00000256078;identifier=ENSG00000133703;ensembl_gn=KRAS;ensembl_gene_id=ENSG00000133703;ensembl_tx=ENST00000256078;identifier=KRAS;ensembl_gn=KRAS;ensembl_gene_id=ENSG00000133703;ensembl_tx=ENST00000311936;identifier=ENSG00000133703;ensembl_gn=KRAS;ensembl_gene_id=ENSG00000133703;ensembl_tx=ENST00000311936;identifier=KRAS;ensembl_gn=KR…	0	.
chr12	25215426	25215570	ensembl_gn=KRAS;ensembl_gene_id=ENSG00000133703;ensembl_tx=ENST00000256078;identifier=ENSG00000133703;ensembl_gn=KRAS;ensembl_gene_id=ENSG00000133703;ensembl_tx=ENST00000256078;identifier=KRAS	0	.
chr12	25225603	25225783	ensembl_gn=KRAS;ensembl_gene_id=ENSG00000133703;ensembl_tx=ENST00000256078;identifier=ENSG00000133703;ensembl_gn=KRAS;ensembl_gene_id=ENSG00000133703;ensembl_tx=ENST00000256078;identifier=KRAS;ensembl_gn=KRAS;ensembl_gene_id=ENSG00000133703;ensembl_tx=ENST00000311936;identifier=ENSG00000133703;ensembl_gn=KRAS;ensembl_gene_id=ENSG00000133703;ensembl_tx=ENST00000311936;identifier=KRAS	0	.
chr12	25227223	25227422	ensembl_gn=KRAS;ensembl_gene_id=ENSG00000133703;ensembl_tx=ENST00000256078;identifier=ENSG00000133703;ensembl_gn=KRAS;ensembl_gene_id=ENSG00000133703;ensembl_tx=ENST00000256078;identifier=KRAS;ensembl_gn=KRAS;ensembl_gene_id=ENSG00000133703;ensembl_tx=ENST00000311936;identifier=ENSG00000133703;ensembl_gn=KRAS;ensembl_gene_id=ENSG00000133703;ensembl_tx=ENST00000311936;identifier=KRAS	0	.
chr12	25233808	25235236	ensembl_gn=KRAS;ensembl_gene_id=ENSG00000133703;ensembl_tx=ENST00000556131;identifier=ENSG00000133703;ensembl_gn=KRAS;ensembl_gene_id=ENSG00000133703;ensembl_tx=ENST00000556131;identifier=KRAS	0	.
chr12	25245263	25245405	ensembl_gn=KRAS;ensembl_gene_id=ENSG00000133703;ensembl_tx=ENST00000256078;identifier=ENSG00000133703;ensembl_gn=KRAS;ensembl_gene_id=ENSG00000133703;ensembl_tx=ENST00000256078;identifier=KRAS;ensembl_gn=KRAS;ensembl_gene_id=ENSG00000133703;ensembl_tx=ENST00000311936;identifier=ENSG00000133703;ensembl_gn=KRAS;ensembl_gene_id=ENSG00000133703;ensembl_tx=ENST00000311936;identifier=KRAS;ensembl_gn=KR…	0	.
chr12	25250740	25250946	ensembl_gn=KRAS;ensembl_gene_id=ENSG00000133703;ensembl_tx=ENST00000256078;identifier=ENSG00000133703;ensembl_gn=KRAS;ensembl_gene_id=ENSG00000133703;ensembl_tx=ENST00000256078;identifier=KRAS;ensembl_gn=KRAS;ensembl_gene_id=ENSG00000133703;ensembl_tx=ENST00000311936;identifier=ENSG00000133703;ensembl_gn=KRAS;ensembl_gene_id=ENSG00000133703;ensembl_tx=ENST00000311936;identifier=KRAS;ensembl_gn=KR…	0	.
chr12	45729654	45729938	ensembl_gn=ARID2;ensembl_gene_id=ENSG00000189079;ensembl_tx=ENST00000334344;identifier=ARID2;ensembl_gn=ARID2;ensembl_gene_id=ENSG00000189079;ensembl_tx=ENST00000334344;identifier=ENSG00000189079;ensembl_gn=ARID2;ensembl_gene_id=ENSG00000189079;ensembl_tx=ENST00000422737;identifier=ARID2;ensembl_gn=ARID2;ensembl_gene_id=ENSG00000189079;ensembl_tx=ENST00000422737;identifier=ENSG00000189079;ensembl…	0	.
chr12	45730030	45730150	ensembl_gn=ARID2;ensembl_gene_id=ENSG00000189079;ensembl_tx=ENST00000334344;identifier=ARID2;ensembl_gn=ARID2;ensembl_gene_id=ENSG00000189079;ensembl_tx=ENST00000334344;identifier=ENSG00000189079;ensembl_gn=ARID2;ensembl_gene_id=ENSG00000189079;ensembl_tx=ENST00000422737;identifier=ARID2;ensembl_gn=ARID2;ensembl_gene_id=ENSG00000189079;ensembl_tx=ENST00000422737;identifier=ENSG00000189079;ensembl…	0	.
chr12	45731205	45731325	ensembl_gn=ARID2;ensembl_gene_id=ENSG00000189079;ensembl_tx=ENST00000334344;identifier=ARID2;ensembl_gn=ARID2;ensembl_gene_id=ENSG00000189079;ensembl_tx=ENST00000334344;identifier=ENSG00000189079;ensembl_gn=ARID2;ensembl_gene_id=ENSG00000189079;ensembl_tx=ENST00000422737;identifier=ARID2;ensembl_gn=ARID2;ensembl_gene_id=ENSG00000189079;ensembl_tx=ENST00000422737;identifier=ENSG00000189079;ensembl…	0	.
chr12	45776070	45776339	ensembl_gn=ARID2;ensembl_gene_id=ENSG00000189079;ensembl_tx=ENST00000426776;identifier=ARID2;ensembl_gn=ARID2;ensembl_gene_id=ENSG00000189079;ensembl_tx=ENST00000426776;identifier=ENSG00000189079	0	.
chr12	45811407	45811561	ensembl_gn=ARID2;ensembl_gene_id=ENSG00000189079;ensembl_tx=ENST00000334344;identifier=ARID2;ensembl_gn=ARID2;ensembl_gene_id=ENSG00000189079;ensembl_tx=ENST00000334344;identifier=ENSG00000189079;ensembl_gn=ARID2;ensembl_gene_id=ENSG00000189079;ensembl_tx=ENST00000422737;identifier=ARID2;ensembl_gn=ARID2;ensembl_gene_id=ENSG00000189079;ensembl_tx=ENST00000422737;identifier=ENSG00000189079	0	.
chr12	45817659	45817898	ensembl_gn=ARID2;ensembl_gene_id=ENSG00000189079;ensembl_tx=ENST00000334344;identifier=ARID2;ensembl_gn=ARID2;ensembl_gene_id=ENSG00000189079;ensembl_tx=ENST00000334344;identifier=ENSG00000189079;ensembl_gn=ARID2;ensembl_gene_id=ENSG00000189079;ensembl_tx=ENST00000422737;identifier=ARID2;ensembl_gn=ARID2;ensembl_gene_id=ENSG00000189079;ensembl_tx=ENST00000422737;identifier=ENSG00000189079	0	.
chr12	45821393	45821513	ensembl_gn=ARID2;ensembl_gene_id=ENSG00000189079;ensembl_tx=ENST00000334344;identifier=ARID2;ensembl_gn=ARID2;ensembl_gene_id=ENSG00000189079;ensembl_tx=ENST00000334344;identifier=ENSG00000189079;ensembl_gn=ARID2;ensembl_gene_id=ENSG00000189079;ensembl_tx=ENST00000422737;identifier=ARID2;ensembl_gn=ARID2;ensembl_gene_id=ENSG00000189079;ensembl_tx=ENST00000422737;identifier=ENSG00000189079	0	.
chr12	45836562	45836682	ensembl_gn=ARID2;ensembl_gene_id=ENSG00000189079;ensembl_tx=ENST00000334344;identifier=ARID2;ensembl_gn=ARID2;ensembl_gene_id=ENSG00000189079;ensembl_tx=ENST00000334344;identifier=ENSG00000189079;ensembl_gn=ARID2;ensembl_gene_id=ENSG00000189079;ensembl_tx=ENST00000422737;identifier=ARID2;ensembl_gn=ARID2;ensembl_gene_id=ENSG00000189079;ensembl_tx=ENST00000422737;identifier=ENSG00000189079	0	.
chr12	45836730	45837001	ensembl_gn=ARID2;ensembl_gene_id=ENSG00000189079;ensembl_tx=ENST00000334344;identifier=ARID2;ensembl_gn=ARID2;ensembl_gene_id=ENSG00000189079;ensembl_tx=ENST00000334344;identifier=ENSG00000189079;ensembl_gn=ARID2;ensembl_gene_id=ENSG00000189079;ensembl_tx=ENST00000422737;identifier=ARID2;ensembl_gn=ARID2;ensembl_gene_id=ENSG00000189079;ensembl_tx=ENST00000422737;identifier=ENSG00000189079;ensembl…	0	.
chr12	45837309	45837429	ensembl_gn=ARID2;ensembl_gene_id=ENSG00000189079;ensembl_tx=ENST00000334344;identifier=ARID2;ensembl_gn=ARID2;ensembl_gene_id=ENSG00000189079;ensembl_tx=ENST00000334344;identifier=ENSG00000189079;ensembl_gn=ARID2;ensembl_gene_id=ENSG00000189079;ensembl_tx=ENST00000422737;identifier=ARID2;ensembl_gn=ARID2;ensembl_gene_id=ENSG00000189079;ensembl_tx=ENST00000422737;identifier=ENSG00000189079;ensembl…	0	.
chr12	45837487	45837717	ensembl_gn=ARID2;ensembl_gene_id=ENSG00000189079;ensembl_tx=ENST00000334344;identifier=ARID2;ensembl_gn=ARID2;ensembl_gene_id=ENSG00000189079;ensembl_tx=ENST00000334344;identifier=ENSG00000189079;ensembl_gn=ARID2;ensembl_gene_id=ENSG00000189079;ensembl_tx=ENST00000422737;identifier=ARID2;ensembl_gn=ARID2;ensembl_gene_id=ENSG00000189079;ensembl_tx=ENST00000422737;identifier=ENSG00000189079;ensembl…	0	.
chr12	45839318	45842244	ensembl_gn=ARID2;ensembl_gene_id=ENSG00000189079;ensembl_tx=ENST00000334344;identifier=ARID2;ensembl_gn=ARID2;ensembl_gene_id=ENSG00000189079;ensembl_tx=ENST00000334344;identifier=ENSG00000189079;ensembl_gn=ARID2;ensembl_gene_id=ENSG00000189079;ensembl_tx=ENST00000422737;identifier=ARID2;ensembl_gn=ARID2;ensembl_gene_id=ENSG00000189079;ensembl_tx=ENST00000422737;identifier=ENSG00000189079;ensembl…	0	.
chr12	45845971	45846091	ensembl_gn=ARID2;ensembl_gene_id=ENSG00000189079;ensembl_tx=ENST00000479608;identifier=ARID2;ensembl_gn=ARID2;ensembl_gene_id=ENSG00000189079;ensembl_tx=ENST00000479608;identifier=ENSG00000189079	0	.
chr12	45846836	45846956	ensembl_gn=ARID2;ensembl_gene_id=ENSG00000189079;ensembl_tx=ENST00000334344;identifier=ARID2;ensembl_gn=ARID2;ensembl_gene_id=ENSG00000189079;ensembl_tx=ENST00000334344;identifier=ENSG00000189079;ensembl_gn=ARID2;ensembl_gene_id=ENSG00000189079;ensembl_tx=ENST00000422737;identifier=ARID2;ensembl_gn=ARID2;ensembl_gene_id=ENSG00000189079;ensembl_tx=ENST00000422737;identifier=ENSG00000189079;ensembl…	0	.
chr12	45848825	45848980	ensembl_gn=ARID2;ensembl_gene_id=ENSG00000189079;ensembl_tx=ENST00000334344;identifier=ARID2;ensembl_gn=ARID2;ensembl_gene_id=ENSG00000189079;ensembl_tx=ENST00000334344;identifier=ENSG00000189079;ensembl_gn=ARID2;ensembl_gene_id=ENSG00000189079;ensembl_tx=ENST00000422737;identifier=ARID2;ensembl_gn=ARID2;ensembl_gene_id=ENSG00000189079;ensembl_tx=ENST00000422737;identifier=ENSG00000189079;ensembl…	0	.
chr12	45849569	45849786	ensembl_gn=ARID2;ensembl_gene_id=ENSG00000189079;ensembl_tx=ENST00000334344;identifier=ARID2;ensembl_gn=ARID2;ensembl_gene_id=ENSG00000189079;ensembl_tx=ENST00000334344;identifier=ENSG00000189079;ensembl_gn=ARID2;ensembl_gene_id=ENSG00000189079;ensembl_tx=ENST00000422737;identifier=ARID2;ensembl_gn=ARID2;ensembl_gene_id=ENSG00000189079;ensembl_tx=ENST00000422737;identifier=ENSG00000189079;ensembl…	0	.
chr12	45850025	45852906	ensembl_gn=ARID2;ensembl_gene_id=ENSG00000189079;ensembl_tx=ENST00000334344;identifier=ARID2;ensembl_gn=ARID2;ensembl_gene_id=ENSG00000189079;ensembl_tx=ENST00000334344;identifier=ENSG00000189079;ensembl_gn=ARID2;ensembl_gene_id=ENSG00000189079;ensembl_tx=ENST00000422737;identifier=ARID2;ensembl_gn=ARID2;ensembl_gene_id=ENSG00000189079;ensembl_tx=ENST00000422737;identifier=ENSG00000189079;ensembl…	0	.
chr12	45860790	45860959	ensembl_gn=ARID2;ensembl_gene_id=ENSG00000189079;ensembl_tx=ENST00000334344;identifier=ARID2;ensembl_gn=ARID2;ensembl_gene_id=ENSG00000189079;ensembl_tx=ENST00000334344;identifier=ENSG00000189079;ensembl_gn=ARID2;ensembl_gene_id=ENSG00000189079;ensembl_tx=ENST00000422737;identifier=ARID2;ensembl_gn=ARID2;ensembl_gene_id=ENSG00000189079;ensembl_tx=ENST00000422737;identifier=ENSG00000189079;ensembl…	0	.
chr12	45891769	45891928	ensembl_gn=ARID2;ensembl_gene_id=ENSG00000189079;ensembl_tx=ENST00000334344;identifier=ARID2;ensembl_gn=ARID2;ensembl_gene_id=ENSG00000189079;ensembl_tx=ENST00000334344;identifier=ENSG00000189079;ensembl_gn=ARID2;ensembl_gene_id=ENSG00000189079;ensembl_tx=ENST00000422737;identifier=ARID2;ensembl_gn=ARID2;ensembl_gene_id=ENSG00000189079;ensembl_tx=ENST00000422737;identifier=ENSG00000189079;ensembl…	0	.
chr12	45891993	45892113	ensembl_gn=ARID2;ensembl_gene_id=ENSG00000189079;ensembl_tx=ENST00000334344;identifier=ARID2;ensembl_gn=ARID2;ensembl_gene_id=ENSG00000189079;ensembl_tx=ENST00000334344;identifier=ENSG00000189079;ensembl_gn=ARID2;ensembl_gene_id=ENSG00000189079;ensembl_tx=ENST00000422737;identifier=ARID2;ensembl_gn=ARID2;ensembl_gene_id=ENSG00000189079;ensembl_tx=ENST00000422737;identifier=ENSG00000189079;ensembl…	0	.
chr12	45893409	45893928	ensembl_gn=ARID2;ensembl_gene_id=ENSG00000189079;ensembl_tx=ENST00000334344;identifier=ARID2;ensembl_gn=ARID2;ensembl_gene_id=ENSG00000189079;ensembl_tx=ENST00000334344;identifier=ENSG00000189079;ensembl_gn=ARID2;ensembl_gene_id=ENSG00000189079;ensembl_tx=ENST00000422737;identifier=ARID2;ensembl_gn=ARID2;ensembl_gene_id=ENSG00000189079;ensembl_tx=ENST00000422737;identifier=ENSG00000189079;ensembl…	0	.
chr12	45904310	45904430	ensembl_gn=ARID2;ensembl_gene_id=ENSG00000189079;ensembl_tx=ENST00000457135;identifier=ARID2;ensembl_gn=ARID2;ensembl_gene_id=ENSG00000189079;ensembl_tx=ENST00000457135;identifier=ENSG00000189079	0	.
chr12	45904923	45908050	ensembl_gn=ARID2;ensembl_gene_id=ENSG00000189079;ensembl_tx=ENST00000334344;identifier=ARID2;ensembl_gn=ARID2;ensembl_gene_id=ENSG00000189079;ensembl_tx=ENST00000334344;identifier=ENSG00000189079;ensembl_gn=ARID2;ensembl_gene_id=ENSG00000189079;ensembl_tx=ENST00000444670;identifier=ARID2;ensembl_gn=ARID2;ensembl_gene_id=ENSG00000189079;ensembl_tx=ENST00000444670;identifier=ENSG00000189079;ensembl…	0	.
chr12	50084961	50085556	ensembl_gn=SMARCD1;ensembl_gene_id=ENSG00000066117;ensembl_tx=ENST00000381513;identifier=ENSG00000066117;ensembl_gn=SMARCD1;ensembl_gene_id=ENSG00000066117;ensembl_tx=ENST00000381513;identifier=SMARCD1;ensembl_gn=SMARCD1;ensembl_gene_id=ENSG00000066117;ensembl_tx=ENST00000394963;identifier=ENSG00000066117;ensembl_gn=SMARCD1;ensembl_gene_id=ENSG00000066117;ensembl_tx=ENST00000394963;identifier=SMA…	0	.
chr12	50085672	50085880	ensembl_gn=SMARCD1;ensembl_gene_id=ENSG00000066117;ensembl_tx=ENST00000551497;identifier=ENSG00000066117;ensembl_gn=SMARCD1;ensembl_gene_id=ENSG00000066117;ensembl_tx=ENST00000551497;identifier=SMARCD1	0	.
chr12	50086150	50086358	ensembl_gn=SMARCD1;ensembl_gene_id=ENSG00000066117;ensembl_tx=ENST00000381513;identifier=ENSG00000066117;ensembl_gn=SMARCD1;ensembl_gene_id=ENSG00000066117;ensembl_tx=ENST00000381513;identifier=SMARCD1;ensembl_gn=SMARCD1;ensembl_gene_id=ENSG00000066117;ensembl_tx=ENST00000394963;identifier=ENSG00000066117;ensembl_gn=SMARCD1;ensembl_gene_id=ENSG00000066117;ensembl_tx=ENST00000394963;identifier=SMA…	0	.
chr12	50086582	50086702	ensembl_gn=SMARCD1;ensembl_gene_id=ENSG00000066117;ensembl_tx=ENST00000381513;identifier=ENSG00000066117;ensembl_gn=SMARCD1;ensembl_gene_id=ENSG00000066117;ensembl_tx=ENST00000381513;identifier=SMARCD1;ensembl_gn=SMARCD1;ensembl_gene_id=ENSG00000066117;ensembl_tx=ENST00000394963;identifier=ENSG00000066117;ensembl_gn=SMARCD1;ensembl_gene_id=ENSG00000066117;ensembl_tx=ENST00000394963;identifier=SMA…	0	.
chr12	50086745	50086927	ensembl_gn=SMARCD1;ensembl_gene_id=ENSG00000066117;ensembl_tx=ENST00000381513;identifier=ENSG00000066117;ensembl_gn=SMARCD1;ensembl_gene_id=ENSG00000066117;ensembl_tx=ENST00000381513;identifier=SMARCD1;ensembl_gn=SMARCD1;ensembl_gene_id=ENSG00000066117;ensembl_tx=ENST00000394963;identifier=ENSG00000066117;ensembl_gn=SMARCD1;ensembl_gene_id=ENSG00000066117;ensembl_tx=ENST00000394963;identifier=SMA…	0	.
chr12	50087352	50087495	ensembl_gn=SMARCD1;ensembl_gene_id=ENSG00000066117;ensembl_tx=ENST00000381513;identifier=ENSG00000066117;ensembl_gn=SMARCD1;ensembl_gene_id=ENSG00000066117;ensembl_tx=ENST00000381513;identifier=SMARCD1;ensembl_gn=SMARCD1;ensembl_gene_id=ENSG00000066117;ensembl_tx=ENST00000394963;identifier=ENSG00000066117;ensembl_gn=SMARCD1;ensembl_gene_id=ENSG00000066117;ensembl_tx=ENST00000394963;identifier=SMA…	0	.
chr12	50088202	50088322	ensembl_gn=SMARCD1;ensembl_gene_id=ENSG00000066117;ensembl_tx=ENST00000548573;identifier=ENSG00000066117;ensembl_gn=SMARCD1;ensembl_gene_id=ENSG00000066117;ensembl_tx=ENST00000548573;identifier=SMARCD1	0	.
chr12	50088510	50089432	ensembl_gn=SMARCD1;ensembl_gene_id=ENSG00000066117;ensembl_tx=ENST00000381513;identifier=ENSG00000066117;ensembl_gn=SMARCD1;ensembl_gene_id=ENSG00000066117;ensembl_tx=ENST00000381513;identifier=SMARCD1;ensembl_gn=SMARCD1;ensembl_gene_id=ENSG00000066117;ensembl_tx=ENST00000394963;identifier=ENSG00000066117;ensembl_gn=SMARCD1;ensembl_gene_id=ENSG00000066117;ensembl_tx=ENST00000394963;identifier=SMA…	0	.
chr12	50089873	50089995	ensembl_gn=SMARCD1;ensembl_gene_id=ENSG00000066117;ensembl_tx=ENST00000381513;identifier=ENSG00000066117;ensembl_gn=SMARCD1;ensembl_gene_id=ENSG00000066117;ensembl_tx=ENST00000381513;identifier=SMARCD1;ensembl_gn=SMARCD1;ensembl_gene_id=ENSG00000066117;ensembl_tx=ENST00000394963;identifier=ENSG00000066117;ensembl_gn=SMARCD1;ensembl_gene_id=ENSG00000066117;ensembl_tx=ENST00000394963;identifier=SMA…	0	.
chr12	50090230	50090412	ensembl_gn=SMARCD1;ensembl_gene_id=ENSG00000066117;ensembl_tx=ENST00000381513;identifier=ENSG00000066117;ensembl_gn=SMARCD1;ensembl_gene_id=ENSG00000066117;ensembl_tx=ENST00000381513;identifier=SMARCD1;ensembl_gn=SMARCD1;ensembl_gene_id=ENSG00000066117;ensembl_tx=ENST00000394963;identifier=ENSG00000066117;ensembl_gn=SMARCD1;ensembl_gene_id=ENSG00000066117;ensembl_tx=ENST00000394963;identifier=SMA…	0	.
chr12	50090481	50090601	ensembl_gn=SMARCD1;ensembl_gene_id=ENSG00000066117;ensembl_tx=ENST00000381513;identifier=ENSG00000066117;ensembl_gn=SMARCD1;ensembl_gene_id=ENSG00000066117;ensembl_tx=ENST00000381513;identifier=SMARCD1;ensembl_gn=SMARCD1;ensembl_gene_id=ENSG00000066117;ensembl_tx=ENST00000394963;identifier=ENSG00000066117;ensembl_gn=SMARCD1;ensembl_gene_id=ENSG00000066117;ensembl_tx=ENST00000394963;identifier=SMA…	0	.
chr12	50094426	50094582	ensembl_gn=SMARCD1;ensembl_gene_id=ENSG00000066117;ensembl_tx=ENST00000381513;identifier=ENSG00000066117;ensembl_gn=SMARCD1;ensembl_gene_id=ENSG00000066117;ensembl_tx=ENST00000381513;identifier=SMARCD1;ensembl_gn=SMARCD1;ensembl_gene_id=ENSG00000066117;ensembl_tx=ENST00000394963;identifier=ENSG00000066117;ensembl_gn=SMARCD1;ensembl_gene_id=ENSG00000066117;ensembl_tx=ENST00000394963;identifier=SMA…	0	.
chr12	50096648	50096982	ensembl_gn=SMARCD1;ensembl_gene_id=ENSG00000066117;ensembl_tx=ENST00000394963;identifier=ENSG00000066117;ensembl_gn=SMARCD1;ensembl_gene_id=ENSG00000066117;ensembl_tx=ENST00000394963;identifier=SMARCD1;ensembl_gn=SMARCD1;ensembl_gene_id=ENSG00000066117;ensembl_tx=ENST00000548573;identifier=ENSG00000066117;ensembl_gn=SMARCD1;ensembl_gene_id=ENSG00000066117;ensembl_tx=ENST00000548573;identifier=SMA…	0	.
chr12	50098484	50098825	ensembl_gn=SMARCD1;ensembl_gene_id=ENSG00000066117;ensembl_tx=ENST00000381513;identifier=ENSG00000066117;ensembl_gn=SMARCD1;ensembl_gene_id=ENSG00000066117;ensembl_tx=ENST00000381513;identifier=SMARCD1;ensembl_gn=SMARCD1;ensembl_gene_id=ENSG00000066117;ensembl_tx=ENST00000394963;identifier=ENSG00000066117;ensembl_gn=SMARCD1;ensembl_gene_id=ENSG00000066117;ensembl_tx=ENST00000394963;identifier=SMA…	0	.
chr12	50098936	50100722	ensembl_gn=SMARCD1;ensembl_gene_id=ENSG00000066117;ensembl_tx=ENST00000381513;identifier=ENSG00000066117;ensembl_gn=SMARCD1;ensembl_gene_id=ENSG00000066117;ensembl_tx=ENST00000381513;identifier=SMARCD1;ensembl_gn=SMARCD1;ensembl_gene_id=ENSG00000066117;ensembl_tx=ENST00000394963;identifier=ENSG00000066117;ensembl_gn=SMARCD1;ensembl_gene_id=ENSG00000066117;ensembl_tx=ENST00000394963;identifier=SMA…	0	.
chr12	56162972	56163775	ensembl_gn=SMARCC2;ensembl_gene_id=ENSG00000139613;ensembl_tx=ENST00000267064;identifier=ENSG00000139613;ensembl_gn=SMARCC2;ensembl_gene_id=ENSG00000139613;ensembl_tx=ENST00000267064;identifier=SMARCC2;ensembl_gn=SMARCC2;ensembl_gene_id=ENSG00000139613;ensembl_tx=ENST00000347471;identifier=ENSG00000139613;ensembl_gn=SMARCC2;ensembl_gene_id=ENSG00000139613;ensembl_tx=ENST00000347471;identifier=SMA…	0	.
chr12	56164292	56164741	ensembl_gn=SMARCC2;ensembl_gene_id=ENSG00000139613;ensembl_tx=ENST00000267064;identifier=ENSG00000139613;ensembl_gn=SMARCC2;ensembl_gene_id=ENSG00000139613;ensembl_tx=ENST00000267064;identifier=SMARCC2;ensembl_gn=SMARCC2;ensembl_gene_id=ENSG00000139613;ensembl_tx=ENST00000347471;identifier=ENSG00000139613;ensembl_gn=SMARCC2;ensembl_gene_id=ENSG00000139613;ensembl_tx=ENST00000347471;identifier=SMA…	0	.
chr12	56165307	56165709	ensembl_gn=SMARCC2;ensembl_gene_id=ENSG00000139613;ensembl_tx=ENST00000267064;identifier=ENSG00000139613;ensembl_gn=SMARCC2;ensembl_gene_id=ENSG00000139613;ensembl_tx=ENST00000267064;identifier=SMARCC2;ensembl_gn=SMARCC2;ensembl_gene_id=ENSG00000139613;ensembl_tx=ENST00000347471;identifier=ENSG00000139613;ensembl_gn=SMARCC2;ensembl_gene_id=ENSG00000139613;ensembl_tx=ENST00000347471;identifier=SMA…	0	.
chr12	56168049	56168204	ensembl_gn=SMARCC2;ensembl_gene_id=ENSG00000139613;ensembl_tx=ENST00000267064;identifier=ENSG00000139613;ensembl_gn=SMARCC2;ensembl_gene_id=ENSG00000139613;ensembl_tx=ENST00000267064;identifier=SMARCC2;ensembl_gn=SMARCC2;ensembl_gene_id=ENSG00000139613;ensembl_tx=ENST00000347471;identifier=ENSG00000139613;ensembl_gn=SMARCC2;ensembl_gene_id=ENSG00000139613;ensembl_tx=ENST00000347471;identifier=SMA…	0	.
chr12	56169518	56169705	ensembl_gn=SMARCC2;ensembl_gene_id=ENSG00000139613;ensembl_tx=ENST00000267064;identifier=ENSG00000139613;ensembl_gn=SMARCC2;ensembl_gene_id=ENSG00000139613;ensembl_tx=ENST00000267064;identifier=SMARCC2;ensembl_gn=SMARCC2;ensembl_gene_id=ENSG00000139613;ensembl_tx=ENST00000347471;identifier=ENSG00000139613;ensembl_gn=SMARCC2;ensembl_gene_id=ENSG00000139613;ensembl_tx=ENST00000347471;identifier=SMA…	0	.
chr12	56169765	56169921	ensembl_gn=SMARCC2;ensembl_gene_id=ENSG00000139613;ensembl_tx=ENST00000267064;identifier=ENSG00000139613;ensembl_gn=SMARCC2;ensembl_gene_id=ENSG00000139613;ensembl_tx=ENST00000267064;identifier=SMARCC2;ensembl_gn=SMARCC2;ensembl_gene_id=ENSG00000139613;ensembl_tx=ENST00000347471;identifier=ENSG00000139613;ensembl_gn=SMARCC2;ensembl_gene_id=ENSG00000139613;ensembl_tx=ENST00000347471;identifier=SMA…	0	.
chr12	56170116	56170236	ensembl_gn=SMARCC2;ensembl_gene_id=ENSG00000139613;ensembl_tx=ENST00000267064;identifier=ENSG00000139613;ensembl_gn=SMARCC2;ensembl_gene_id=ENSG00000139613;ensembl_tx=ENST00000267064;identifier=SMARCC2;ensembl_gn=SMARCC2;ensembl_gene_id=ENSG00000139613;ensembl_tx=ENST00000347471;identifier=ENSG00000139613;ensembl_gn=SMARCC2;ensembl_gene_id=ENSG00000139613;ensembl_tx=ENST00000347471;identifier=SMA…	0	.
chr12	56171260	56171442	ensembl_gn=SMARCC2;ensembl_gene_id=ENSG00000139613;ensembl_tx=ENST00000267064;identifier=ENSG00000139613;ensembl_gn=SMARCC2;ensembl_gene_id=ENSG00000139613;ensembl_tx=ENST00000267064;identifier=SMARCC2;ensembl_gn=SMARCC2;ensembl_gene_id=ENSG00000139613;ensembl_tx=ENST00000347471;identifier=ENSG00000139613;ensembl_gn=SMARCC2;ensembl_gene_id=ENSG00000139613;ensembl_tx=ENST00000347471;identifier=SMA…	0	.
chr12	56171668	56171947	ensembl_gn=SMARCC2;ensembl_gene_id=ENSG00000139613;ensembl_tx=ENST00000267064;identifier=ENSG00000139613;ensembl_gn=SMARCC2;ensembl_gene_id=ENSG00000139613;ensembl_tx=ENST00000267064;identifier=SMARCC2;ensembl_gn=SMARCC2;ensembl_gene_id=ENSG00000139613;ensembl_tx=ENST00000347471;identifier=ENSG00000139613;ensembl_gn=SMARCC2;ensembl_gene_id=ENSG00000139613;ensembl_tx=ENST00000347471;identifier=SMA…	0	.
chr12	56172228	56172500	ensembl_gn=SMARCC2;ensembl_gene_id=ENSG00000139613;ensembl_tx=ENST00000267064;identifier=ENSG00000139613;ensembl_gn=SMARCC2;ensembl_gene_id=ENSG00000139613;ensembl_tx=ENST00000267064;identifier=SMARCC2;ensembl_gn=SMARCC2;ensembl_gene_id=ENSG00000139613;ensembl_tx=ENST00000347471;identifier=ENSG00000139613;ensembl_gn=SMARCC2;ensembl_gene_id=ENSG00000139613;ensembl_tx=ENST00000347471;identifier=SMA…	0	.
chr12	56172574	56172714	ensembl_gn=SMARCC2;ensembl_gene_id=ENSG00000139613;ensembl_tx=ENST00000267064;identifier=ENSG00000139613;ensembl_gn=SMARCC2;ensembl_gene_id=ENSG00000139613;ensembl_tx=ENST00000267064;identifier=SMARCC2;ensembl_gn=SMARCC2;ensembl_gene_id=ENSG00000139613;ensembl_tx=ENST00000347471;identifier=ENSG00000139613;ensembl_gn=SMARCC2;ensembl_gene_id=ENSG00000139613;ensembl_tx=ENST00000347471;identifier=SMA…	0	.
chr12	56172923	56173043	ensembl_gn=SMARCC2;ensembl_gene_id=ENSG00000139613;ensembl_tx=ENST00000347471;identifier=ENSG00000139613;ensembl_gn=SMARCC2;ensembl_gene_id=ENSG00000139613;ensembl_tx=ENST00000347471;identifier=SMARCC2;ensembl_gn=SMARCC2;ensembl_gene_id=ENSG00000139613;ensembl_tx=ENST00000394023;identifier=ENSG00000139613;ensembl_gn=SMARCC2;ensembl_gene_id=ENSG00000139613;ensembl_tx=ENST00000394023;identifier=SMA…	0	.
chr12	56173685	56173859	ensembl_gn=SMARCC2;ensembl_gene_id=ENSG00000139613;ensembl_tx=ENST00000267064;identifier=ENSG00000139613;ensembl_gn=SMARCC2;ensembl_gene_id=ENSG00000139613;ensembl_tx=ENST00000267064;identifier=SMARCC2;ensembl_gn=SMARCC2;ensembl_gene_id=ENSG00000139613;ensembl_tx=ENST00000347471;identifier=ENSG00000139613;ensembl_gn=SMARCC2;ensembl_gene_id=ENSG00000139613;ensembl_tx=ENST00000347471;identifier=SMA…	0	.
chr12	56174520	56174774	ensembl_gn=SMARCC2;ensembl_gene_id=ENSG00000139613;ensembl_tx=ENST00000267064;identifier=ENSG00000139613;ensembl_gn=SMARCC2;ensembl_gene_id=ENSG00000139613;ensembl_tx=ENST00000267064;identifier=SMARCC2;ensembl_gn=SMARCC2;ensembl_gene_id=ENSG00000139613;ensembl_tx=ENST00000347471;identifier=ENSG00000139613;ensembl_gn=SMARCC2;ensembl_gene_id=ENSG00000139613;ensembl_tx=ENST00000347471;identifier=SMA…	0	.
chr12	56177997	56178117	ensembl_gn=SMARCC2;ensembl_gene_id=ENSG00000139613;ensembl_tx=ENST00000267064;identifier=ENSG00000139613;ensembl_gn=SMARCC2;ensembl_gene_id=ENSG00000139613;ensembl_tx=ENST00000267064;identifier=SMARCC2;ensembl_gn=SMARCC2;ensembl_gene_id=ENSG00000139613;ensembl_tx=ENST00000347471;identifier=ENSG00000139613;ensembl_gn=SMARCC2;ensembl_gene_id=ENSG00000139613;ensembl_tx=ENST00000347471;identifier=SMA…	0	.
chr12	56178393	56178857	ensembl_gn=SMARCC2;ensembl_gene_id=ENSG00000139613;ensembl_tx=ENST00000267064;identifier=ENSG00000139613;ensembl_gn=SMARCC2;ensembl_gene_id=ENSG00000139613;ensembl_tx=ENST00000267064;identifier=SMARCC2;ensembl_gn=SMARCC2;ensembl_gene_id=ENSG00000139613;ensembl_tx=ENST00000347471;identifier=ENSG00000139613;ensembl_gn=SMARCC2;ensembl_gene_id=ENSG00000139613;ensembl_tx=ENST00000347471;identifier=SMA…	0	.
chr12	56178966	56179086	ensembl_gn=SMARCC2;ensembl_gene_id=ENSG00000139613;ensembl_tx=ENST00000267064;identifier=ENSG00000139613;ensembl_gn=SMARCC2;ensembl_gene_id=ENSG00000139613;ensembl_tx=ENST00000267064;identifier=SMARCC2;ensembl_gn=SMARCC2;ensembl_gene_id=ENSG00000139613;ensembl_tx=ENST00000347471;identifier=ENSG00000139613;ensembl_gn=SMARCC2;ensembl_gene_id=ENSG00000139613;ensembl_tx=ENST00000347471;identifier=SMA…	0	.
chr12	56180966	56181607	ensembl_gn=SMARCC2;ensembl_gene_id=ENSG00000139613;ensembl_tx=ENST00000267064;identifier=ENSG00000139613;ensembl_gn=SMARCC2;ensembl_gene_id=ENSG00000139613;ensembl_tx=ENST00000267064;identifier=SMARCC2;ensembl_gn=SMARCC2;ensembl_gene_id=ENSG00000139613;ensembl_tx=ENST00000347471;identifier=ENSG00000139613;ensembl_gn=SMARCC2;ensembl_gene_id=ENSG00000139613;ensembl_tx=ENST00000347471;identifier=SMA…	0	.
chr12	56181693	56181845	ensembl_gn=SMARCC2;ensembl_gene_id=ENSG00000139613;ensembl_tx=ENST00000267064;identifier=ENSG00000139613;ensembl_gn=SMARCC2;ensembl_gene_id=ENSG00000139613;ensembl_tx=ENST00000267064;identifier=SMARCC2;ensembl_gn=SMARCC2;ensembl_gene_id=ENSG00000139613;ensembl_tx=ENST00000347471;identifier=ENSG00000139613;ensembl_gn=SMARCC2;ensembl_gene_id=ENSG00000139613;ensembl_tx=ENST00000347471;identifier=SMA…	0	.
chr12	56181981	56182101	ensembl_gn=SMARCC2;ensembl_gene_id=ENSG00000139613;ensembl_tx=ENST00000267064;identifier=ENSG00000139613;ensembl_gn=SMARCC2;ensembl_gene_id=ENSG00000139613;ensembl_tx=ENST00000267064;identifier=SMARCC2;ensembl_gn=SMARCC2;ensembl_gene_id=ENSG00000139613;ensembl_tx=ENST00000347471;identifier=ENSG00000139613;ensembl_gn=SMARCC2;ensembl_gene_id=ENSG00000139613;ensembl_tx=ENST00000347471;identifier=SMA…	0	.
chr12	56183313	56185736	ensembl_gn=SMARCC2;ensembl_gene_id=ENSG00000139613;ensembl_tx=ENST00000267064;identifier=ENSG00000139613;ensembl_gn=SMARCC2;ensembl_gene_id=ENSG00000139613;ensembl_tx=ENST00000267064;identifier=SMARCC2;ensembl_gn=SMARCC2;ensembl_gene_id=ENSG00000139613;ensembl_tx=ENST00000347471;identifier=ENSG00000139613;ensembl_gn=SMARCC2;ensembl_gene_id=ENSG00000139613;ensembl_tx=ENST00000347471;identifier=SMA…	0	.
chr12	56185779	56186250	ensembl_gn=SMARCC2;ensembl_gene_id=ENSG00000139613;ensembl_tx=ENST00000267064;identifier=ENSG00000139613;ensembl_gn=SMARCC2;ensembl_gene_id=ENSG00000139613;ensembl_tx=ENST00000267064;identifier=SMARCC2;ensembl_gn=SMARCC2;ensembl_gene_id=ENSG00000139613;ensembl_tx=ENST00000347471;identifier=ENSG00000139613;ensembl_gn=SMARCC2;ensembl_gene_id=ENSG00000139613;ensembl_tx=ENST00000347471;identifier=SMA…	0	.
chr12	56186588	56187316	ensembl_gn=SMARCC2;ensembl_gene_id=ENSG00000139613;ensembl_tx=ENST00000267064;identifier=ENSG00000139613;ensembl_gn=SMARCC2;ensembl_gene_id=ENSG00000139613;ensembl_tx=ENST00000267064;identifier=SMARCC2;ensembl_gn=SMARCC2;ensembl_gene_id=ENSG00000139613;ensembl_tx=ENST00000347471;identifier=ENSG00000139613;ensembl_gn=SMARCC2;ensembl_gene_id=ENSG00000139613;ensembl_tx=ENST00000347471;identifier=SMA…	0	.
chr12	56189340	56189577	ensembl_gn=SMARCC2;ensembl_gene_id=ENSG00000139613;ensembl_tx=ENST00000267064;identifier=ENSG00000139613;ensembl_gn=SMARCC2;ensembl_gene_id=ENSG00000139613;ensembl_tx=ENST00000267064;identifier=SMARCC2;ensembl_gn=SMARCC2;ensembl_gene_id=ENSG00000139613;ensembl_tx=ENST00000347471;identifier=ENSG00000139613;ensembl_gn=SMARCC2;ensembl_gene_id=ENSG00000139613;ensembl_tx=ENST00000347471;identifier=SMA…	0	.
chr1	26696022	26697550	ensembl_gn=ARID1A;ensembl_gene_id=ENSG00000117713;ensembl_tx=ENST00000324856;identifier=ARID1A;ensembl_gn=ARID1A;ensembl_gene_id=ENSG00000117713;ensembl_tx=ENST00000324856;identifier=ENSG00000117713;ensembl_gn=ARID1A;ensembl_gene_id=ENSG00000117713;ensembl_tx=ENST00000457599;identifier=ARID1A;ensembl_gn=ARID1A;ensembl_gene_id=ENSG00000117713;ensembl_tx=ENST00000457599;identifier=ENSG00000117713	0	.
chr1	26727697	26727883	ensembl_gn=ARID1A;ensembl_gene_id=ENSG00000117713;ensembl_tx=ENST00000524572;identifier=ARID1A;ensembl_gn=ARID1A;ensembl_gene_id=ENSG00000117713;ensembl_tx=ENST00000524572;identifier=ENSG00000117713	0	.
chr1	26729369	26729873	ensembl_gn=ARID1A;ensembl_gene_id=ENSG00000117713;ensembl_tx=ENST00000324856;identifier=ARID1A;ensembl_gn=ARID1A;ensembl_gene_id=ENSG00000117713;ensembl_tx=ENST00000324856;identifier=ENSG00000117713;ensembl_gn=ARID1A;ensembl_gene_id=ENSG00000117713;ensembl_tx=ENST00000374152;identifier=ARID1A;ensembl_gn=ARID1A;ensembl_gene_id=ENSG00000117713;ensembl_tx=ENST00000374152;identifier=ENSG00000117713;e…	0	.
chr1	26731141	26731614	ensembl_gn=ARID1A;ensembl_gene_id=ENSG00000117713;ensembl_tx=ENST00000324856;identifier=ARID1A;ensembl_gn=ARID1A;ensembl_gene_id=ENSG00000117713;ensembl_tx=ENST00000324856;identifier=ENSG00000117713;ensembl_gn=ARID1A;ensembl_gene_id=ENSG00000117713;ensembl_tx=ENST00000374152;identifier=ARID1A;ensembl_gn=ARID1A;ensembl_gene_id=ENSG00000117713;ensembl_tx=ENST00000374152;identifier=ENSG00000117713;e…	0	.
chr1	26732665	26732802	ensembl_gn=ARID1A;ensembl_gene_id=ENSG00000117713;ensembl_tx=ENST00000324856;identifier=ARID1A;ensembl_gn=ARID1A;ensembl_gene_id=ENSG00000117713;ensembl_tx=ENST00000324856;identifier=ENSG00000117713;ensembl_gn=ARID1A;ensembl_gene_id=ENSG00000117713;ensembl_tx=ENST00000374152;identifier=ARID1A;ensembl_gn=ARID1A;ensembl_gene_id=ENSG00000117713;ensembl_tx=ENST00000374152;identifier=ENSG00000117713;e…	0	.
chr1	26760845	26761106	ensembl_gn=ARID1A;ensembl_gene_id=ENSG00000117713;ensembl_tx=ENST00000324856;identifier=ARID1A;ensembl_gn=ARID1A;ensembl_gene_id=ENSG00000117713;ensembl_tx=ENST00000324856;identifier=ENSG00000117713;ensembl_gn=ARID1A;ensembl_gene_id=ENSG00000117713;ensembl_tx=ENST00000374152;identifier=ARID1A;ensembl_gn=ARID1A;ensembl_gene_id=ENSG00000117713;ensembl_tx=ENST00000374152;identifier=ENSG00000117713;e…	0	.
chr1	26761368	26761488	ensembl_gn=ARID1A;ensembl_gene_id=ENSG00000117713;ensembl_tx=ENST00000324856;identifier=ARID1A;ensembl_gn=ARID1A;ensembl_gene_id=ENSG00000117713;ensembl_tx=ENST00000324856;identifier=ENSG00000117713;ensembl_gn=ARID1A;ensembl_gene_id=ENSG00000117713;ensembl_tx=ENST00000374152;identifier=ARID1A;ensembl_gn=ARID1A;ensembl_gene_id=ENSG00000117713;ensembl_tx=ENST00000374152;identifier=ENSG00000117713;e…	0	.
chr1	26762141	26762329	ensembl_gn=ARID1A;ensembl_gene_id=ENSG00000117713;ensembl_tx=ENST00000324856;identifier=ARID1A;ensembl_gn=ARID1A;ensembl_gene_id=ENSG00000117713;ensembl_tx=ENST00000324856;identifier=ENSG00000117713;ensembl_gn=ARID1A;ensembl_gene_id=ENSG00000117713;ensembl_tx=ENST00000374152;identifier=ARID1A;ensembl_gn=ARID1A;ensembl_gene_id=ENSG00000117713;ensembl_tx=ENST00000374152;identifier=ENSG00000117713;e…	0	.
chr1	26762962	26763295	ensembl_gn=ARID1A;ensembl_gene_id=ENSG00000117713;ensembl_tx=ENST00000324856;identifier=ARID1A;ensembl_gn=ARID1A;ensembl_gene_id=ENSG00000117713;ensembl_tx=ENST00000324856;identifier=ENSG00000117713;ensembl_gn=ARID1A;ensembl_gene_id=ENSG00000117713;ensembl_tx=ENST00000374152;identifier=ARID1A;ensembl_gn=ARID1A;ensembl_gene_id=ENSG00000117713;ensembl_tx=ENST00000374152;identifier=ENSG00000117713;e…	0	.
chr1	26766210	26766576	ensembl_gn=ARID1A;ensembl_gene_id=ENSG00000117713;ensembl_tx=ENST00000324856;identifier=ARID1A;ensembl_gn=ARID1A;ensembl_gene_id=ENSG00000117713;ensembl_tx=ENST00000324856;identifier=ENSG00000117713;ensembl_gn=ARID1A;ensembl_gene_id=ENSG00000117713;ensembl_tx=ENST00000374152;identifier=ARID1A;ensembl_gn=ARID1A;ensembl_gene_id=ENSG00000117713;ensembl_tx=ENST00000374152;identifier=ENSG00000117713;e…	0	.
chr1	26767779	26768011	ensembl_gn=ARID1A;ensembl_gene_id=ENSG00000117713;ensembl_tx=ENST00000324856;identifier=ARID1A;ensembl_gn=ARID1A;ensembl_gene_id=ENSG00000117713;ensembl_tx=ENST00000324856;identifier=ENSG00000117713;ensembl_gn=ARID1A;ensembl_gene_id=ENSG00000117713;ensembl_tx=ENST00000374152;identifier=ARID1A;ensembl_gn=ARID1A;ensembl_gene_id=ENSG00000117713;ensembl_tx=ENST00000374152;identifier=ENSG00000117713;e…	0	.
chr1	26771108	26771336	ensembl_gn=ARID1A;ensembl_gene_id=ENSG00000117713;ensembl_tx=ENST00000324856;identifier=ARID1A;ensembl_gn=ARID1A;ensembl_gene_id=ENSG00000117713;ensembl_tx=ENST00000324856;identifier=ENSG00000117713;ensembl_gn=ARID1A;ensembl_gene_id=ENSG00000117713;ensembl_tx=ENST00000374152;identifier=ARID1A;ensembl_gn=ARID1A;ensembl_gene_id=ENSG00000117713;ensembl_tx=ENST00000374152;identifier=ENSG00000117713;e…	0	.
chr1	26772489	26772642	ensembl_gn=ARID1A;ensembl_gene_id=ENSG00000117713;ensembl_tx=ENST00000324856;identifier=ARID1A;ensembl_gn=ARID1A;ensembl_gene_id=ENSG00000117713;ensembl_tx=ENST00000324856;identifier=ENSG00000117713;ensembl_gn=ARID1A;ensembl_gene_id=ENSG00000117713;ensembl_tx=ENST00000374152;identifier=ARID1A;ensembl_gn=ARID1A;ensembl_gene_id=ENSG00000117713;ensembl_tx=ENST00000374152;identifier=ENSG00000117713;e…	0	.
chr1	26772801	26772997	ensembl_gn=ARID1A;ensembl_gene_id=ENSG00000117713;ensembl_tx=ENST00000324856;identifier=ARID1A;ensembl_gn=ARID1A;ensembl_gene_id=ENSG00000117713;ensembl_tx=ENST00000324856;identifier=ENSG00000117713;ensembl_gn=ARID1A;ensembl_gene_id=ENSG00000117713;ensembl_tx=ENST00000374152;identifier=ARID1A;ensembl_gn=ARID1A;ensembl_gene_id=ENSG00000117713;ensembl_tx=ENST00000374152;identifier=ENSG00000117713;e…	0	.
chr1	26773335	26773506	ensembl_gn=ARID1A;ensembl_gene_id=ENSG00000117713;ensembl_tx=ENST00000324856;identifier=ARID1A;ensembl_gn=ARID1A;ensembl_gene_id=ENSG00000117713;ensembl_tx=ENST00000324856;identifier=ENSG00000117713;ensembl_gn=ARID1A;ensembl_gene_id=ENSG00000117713;ensembl_tx=ENST00000374152;identifier=ARID1A;ensembl_gn=ARID1A;ensembl_gene_id=ENSG00000117713;ensembl_tx=ENST00000374152;identifier=ENSG00000117713;e…	0	.
chr1	26773569	26773727	ensembl_gn=ARID1A;ensembl_gene_id=ENSG00000117713;ensembl_tx=ENST00000324856;identifier=ARID1A;ensembl_gn=ARID1A;ensembl_gene_id=ENSG00000117713;ensembl_tx=ENST00000324856;identifier=ENSG00000117713;ensembl_gn=ARID1A;ensembl_gene_id=ENSG00000117713;ensembl_tx=ENST00000374152;identifier=ARID1A;ensembl_gn=ARID1A;ensembl_gene_id=ENSG00000117713;ensembl_tx=ENST00000374152;identifier=ENSG00000117713;e…	0	.
chr1	26773790	26773910	ensembl_gn=ARID1A;ensembl_gene_id=ENSG00000117713;ensembl_tx=ENST00000324856;identifier=ARID1A;ensembl_gn=ARID1A;ensembl_gene_id=ENSG00000117713;ensembl_tx=ENST00000324856;identifier=ENSG00000117713;ensembl_gn=ARID1A;ensembl_gene_id=ENSG00000117713;ensembl_tx=ENST00000374152;identifier=ARID1A;ensembl_gn=ARID1A;ensembl_gene_id=ENSG00000117713;ensembl_tx=ENST00000374152;identifier=ENSG00000117713;e…	0	.
chr1	26774318	26775230	ensembl_gn=ARID1A;ensembl_gene_id=ENSG00000117713;ensembl_tx=ENST00000324856;identifier=ARID1A;ensembl_gn=ARID1A;ensembl_gene_id=ENSG00000117713;ensembl_tx=ENST00000324856;identifier=ENSG00000117713;ensembl_gn=ARID1A;ensembl_gene_id=ENSG00000117713;ensembl_tx=ENST00000374152;identifier=ARID1A;ensembl_gn=ARID1A;ensembl_gene_id=ENSG00000117713;ensembl_tx=ENST00000374152;identifier=ENSG00000117713;e…	0	.
chr1	26775566	26775717	ensembl_gn=ARID1A;ensembl_gene_id=ENSG00000117713;ensembl_tx=ENST00000324856;identifier=ARID1A;ensembl_gn=ARID1A;ensembl_gene_id=ENSG00000117713;ensembl_tx=ENST00000324856;identifier=ENSG00000117713;ensembl_gn=ARID1A;ensembl_gene_id=ENSG00000117713;ensembl_tx=ENST00000374152;identifier=ARID1A;ensembl_gn=ARID1A;ensembl_gene_id=ENSG00000117713;ensembl_tx=ENST00000374152;identifier=ENSG00000117713;e…	0	.
chr1	26775806	26775966	ensembl_gn=ARID1A;ensembl_gene_id=ENSG00000117713;ensembl_tx=ENST00000532781;identifier=ARID1A;ensembl_gn=ARID1A;ensembl_gene_id=ENSG00000117713;ensembl_tx=ENST00000532781;identifier=ENSG00000117713	0	.
chr1	26779012	26782114	ensembl_gn=ARID1A;ensembl_gene_id=ENSG00000117713;ensembl_tx=ENST00000324856;identifier=ARID1A;ensembl_gn=ARID1A;ensembl_gene_id=ENSG00000117713;ensembl_tx=ENST00000324856;identifier=ENSG00000117713;ensembl_gn=ARID1A;ensembl_gene_id=ENSG00000117713;ensembl_tx=ENST00000374152;identifier=ARID1A;ensembl_gn=ARID1A;ensembl_gene_id=ENSG00000117713;ensembl_tx=ENST00000374152;identifier=ENSG00000117713;e…	0	.
chr14	72619271	72619391	ensembl_gn=DPF3;ensembl_gene_id=ENSG00000205683;ensembl_tx=ENST00000556509;identifier=DPF3;ensembl_gn=DPF3;ensembl_gene_id=ENSG00000205683;ensembl_tx=ENST00000556509;identifier=ENSG00000205683	0	.
chr14	72619883	72620003	ensembl_gn=DPF3;ensembl_gene_id=ENSG00000205683;ensembl_tx=ENST00000556509;identifier=DPF3;ensembl_gn=DPF3;ensembl_gene_id=ENSG00000205683;ensembl_tx=ENST00000556509;identifier=ENSG00000205683	0	.
chr14	72629613	72629746	ensembl_gn=DPF3;ensembl_gene_id=ENSG00000205683;ensembl_tx=ENST00000556509;identifier=DPF3;ensembl_gn=DPF3;ensembl_gene_id=ENSG00000205683;ensembl_tx=ENST00000556509;identifier=ENSG00000205683	0	.
chr14	72661032	72662843	ensembl_gn=DPF3;ensembl_gene_id=ENSG00000205683;ensembl_tx=ENST00000366353;identifier=DPF3;ensembl_gn=DPF3;ensembl_gene_id=ENSG00000205683;ensembl_tx=ENST00000366353;identifier=ENSG00000205683;ensembl_gn=DPF3;ensembl_gene_id=ENSG00000205683;ensembl_tx=ENST00000381216;identifier=DPF3;ensembl_gn=DPF3;ensembl_gene_id=ENSG00000205683;ensembl_tx=ENST00000381216;identifier=ENSG00000205683;ensembl_gn=DP…	0	.
chr14	72669941	72671348	ensembl_gn=DPF3;ensembl_gene_id=ENSG00000205683;ensembl_tx=ENST00000366353;identifier=DPF3;ensembl_gn=DPF3;ensembl_gene_id=ENSG00000205683;ensembl_tx=ENST00000366353;identifier=ENSG00000205683;ensembl_gn=DPF3;ensembl_gene_id=ENSG00000205683;ensembl_tx=ENST00000381216;identifier=DPF3;ensembl_gn=DPF3;ensembl_gene_id=ENSG00000205683;ensembl_tx=ENST00000381216;identifier=ENSG00000205683;ensembl_gn=DP…	0	.
chr14	72674011	72674378	ensembl_gn=DPF3;ensembl_gene_id=ENSG00000205683;ensembl_tx=ENST00000366353;identifier=DPF3;ensembl_gn=DPF3;ensembl_gene_id=ENSG00000205683;ensembl_tx=ENST00000366353;identifier=ENSG00000205683;ensembl_gn=DPF3;ensembl_gene_id=ENSG00000205683;ensembl_tx=ENST00000381216;identifier=DPF3;ensembl_gn=DPF3;ensembl_gene_id=ENSG00000205683;ensembl_tx=ENST00000381216;identifier=ENSG00000205683;ensembl_gn=DP…	0	.
chr14	72675436	72675781	ensembl_gn=DPF3;ensembl_gene_id=ENSG00000205683;ensembl_tx=ENST00000556997;identifier=DPF3;ensembl_gn=DPF3;ensembl_gene_id=ENSG00000205683;ensembl_tx=ENST00000556997;identifier=ENSG00000205683	0	.
chr14	72679191	72679312	ensembl_gn=DPF3;ensembl_gene_id=ENSG00000205683;ensembl_tx=ENST00000556891;identifier=DPF3;ensembl_gn=DPF3;ensembl_gene_id=ENSG00000205683;ensembl_tx=ENST00000556891;identifier=ENSG00000205683	0	.
chr14	72693065	72693223	ensembl_gn=DPF3;ensembl_gene_id=ENSG00000205683;ensembl_tx=ENST00000366353;identifier=DPF3;ensembl_gn=DPF3;ensembl_gene_id=ENSG00000205683;ensembl_tx=ENST00000366353;identifier=ENSG00000205683;ensembl_gn=DPF3;ensembl_gene_id=ENSG00000205683;ensembl_tx=ENST00000381216;identifier=DPF3;ensembl_gn=DPF3;ensembl_gene_id=ENSG00000205683;ensembl_tx=ENST00000381216;identifier=ENSG00000205683;ensembl_gn=DP…	0	.
chr14	72714403	72714523	ensembl_gn=DPF3;ensembl_gene_id=ENSG00000205683;ensembl_tx=ENST00000366353;identifier=DPF3;ensembl_gn=DPF3;ensembl_gene_id=ENSG00000205683;ensembl_tx=ENST00000366353;identifier=ENSG00000205683;ensembl_gn=DPF3;ensembl_gene_id=ENSG00000205683;ensembl_tx=ENST00000381216;identifier=DPF3;ensembl_gn=DPF3;ensembl_gene_id=ENSG00000205683;ensembl_tx=ENST00000381216;identifier=ENSG00000205683;ensembl_gn=DP…	0	.
chr14	72723621	72723781	ensembl_gn=DPF3;ensembl_gene_id=ENSG00000205683;ensembl_tx=ENST00000366353;identifier=DPF3;ensembl_gn=DPF3;ensembl_gene_id=ENSG00000205683;ensembl_tx=ENST00000366353;identifier=ENSG00000205683;ensembl_gn=DPF3;ensembl_gene_id=ENSG00000205683;ensembl_tx=ENST00000381216;identifier=DPF3;ensembl_gn=DPF3;ensembl_gene_id=ENSG00000205683;ensembl_tx=ENST00000381216;identifier=ENSG00000205683;ensembl_gn=DP…	0	.
chr14	72723954	72724115	ensembl_gn=DPF3;ensembl_gene_id=ENSG00000205683;ensembl_tx=ENST00000557704;identifier=DPF3;ensembl_gn=DPF3;ensembl_gene_id=ENSG00000205683;ensembl_tx=ENST00000557704;identifier=ENSG00000205683	0	.
chr14	72731407	72731677	ensembl_gn=DPF3;ensembl_gene_id=ENSG00000205683;ensembl_tx=ENST00000555781;identifier=DPF3;ensembl_gn=DPF3;ensembl_gene_id=ENSG00000205683;ensembl_tx=ENST00000555781;identifier=ENSG00000205683	0	.
chr14	72731796	72731944	ensembl_gn=DPF3;ensembl_gene_id=ENSG00000205683;ensembl_tx=ENST00000366353;identifier=DPF3;ensembl_gn=DPF3;ensembl_gene_id=ENSG00000205683;ensembl_tx=ENST00000366353;identifier=ENSG00000205683;ensembl_gn=DPF3;ensembl_gene_id=ENSG00000205683;ensembl_tx=ENST00000381216;identifier=DPF3;ensembl_gn=DPF3;ensembl_gene_id=ENSG00000205683;ensembl_tx=ENST00000381216;identifier=ENSG00000205683;ensembl_gn=DP…	0	.
chr14	72742431	72742721	ensembl_gn=DPF3;ensembl_gene_id=ENSG00000205683;ensembl_tx=ENST00000553608;identifier=DPF3;ensembl_gn=DPF3;ensembl_gene_id=ENSG00000205683;ensembl_tx=ENST00000553608;identifier=ENSG00000205683	0	.
chr14	72753253	72753381	ensembl_gn=DPF3;ensembl_gene_id=ENSG00000205683;ensembl_tx=ENST00000366353;identifier=DPF3;ensembl_gn=DPF3;ensembl_gene_id=ENSG00000205683;ensembl_tx=ENST00000366353;identifier=ENSG00000205683;ensembl_gn=DPF3;ensembl_gene_id=ENSG00000205683;ensembl_tx=ENST00000381216;identifier=DPF3;ensembl_gn=DPF3;ensembl_gene_id=ENSG00000205683;ensembl_tx=ENST00000381216;identifier=ENSG00000205683;ensembl_gn=DP…	0	.
chr14	72771722	72771903	ensembl_gn=DPF3;ensembl_gene_id=ENSG00000205683;ensembl_tx=ENST00000366353;identifier=DPF3;ensembl_gn=DPF3;ensembl_gene_id=ENSG00000205683;ensembl_tx=ENST00000366353;identifier=ENSG00000205683;ensembl_gn=DPF3;ensembl_gene_id=ENSG00000205683;ensembl_tx=ENST00000381216;identifier=DPF3;ensembl_gn=DPF3;ensembl_gene_id=ENSG00000205683;ensembl_tx=ENST00000381216;identifier=ENSG00000205683;ensembl_gn=DP…	0	.
chr14	72805973	72806093	ensembl_gn=DPF3;ensembl_gene_id=ENSG00000205683;ensembl_tx=ENST00000555469;identifier=DPF3;ensembl_gn=DPF3;ensembl_gene_id=ENSG00000205683;ensembl_tx=ENST00000555469;identifier=ENSG00000205683	0	.
chr14	72806763	72806883	ensembl_gn=DPF3;ensembl_gene_id=ENSG00000205683;ensembl_tx=ENST00000555469;identifier=DPF3;ensembl_gn=DPF3;ensembl_gene_id=ENSG00000205683;ensembl_tx=ENST00000555469;identifier=ENSG00000205683	0	.
chr14	72836073	72836493	ensembl_gn=DPF3;ensembl_gene_id=ENSG00000205683;ensembl_tx=ENST00000555469;identifier=DPF3;ensembl_gn=DPF3;ensembl_gene_id=ENSG00000205683;ensembl_tx=ENST00000555469;identifier=ENSG00000205683;ensembl_gn=DPF3;ensembl_gene_id=ENSG00000205683;ensembl_tx=ENST00000556902;identifier=DPF3;ensembl_gn=DPF3;ensembl_gene_id=ENSG00000205683;ensembl_tx=ENST00000556902;identifier=ENSG00000205683	0	.
chr14	72879793	72879957	ensembl_gn=DPF3;ensembl_gene_id=ENSG00000205683;ensembl_tx=ENST00000546183;identifier=DPF3;ensembl_gn=DPF3;ensembl_gene_id=ENSG00000205683;ensembl_tx=ENST00000546183;identifier=ENSG00000205683;ensembl_gn=DPF3;ensembl_gene_id=ENSG00000205683;ensembl_tx=ENST00000614862;identifier=DPF3;ensembl_gn=DPF3;ensembl_gene_id=ENSG00000205683;ensembl_tx=ENST00000614862;identifier=ENSG00000205683	0	.
chr14	72892136	72892659	ensembl_gn=DPF3;ensembl_gene_id=ENSG00000205683;ensembl_tx=ENST00000366353;identifier=DPF3;ensembl_gn=DPF3;ensembl_gene_id=ENSG00000205683;ensembl_tx=ENST00000366353;identifier=ENSG00000205683;ensembl_gn=DPF3;ensembl_gene_id=ENSG00000205683;ensembl_tx=ENST00000610283;identifier=DPF3;ensembl_gn=DPF3;ensembl_gene_id=ENSG00000205683;ensembl_tx=ENST00000610283;identifier=ENSG00000205683	0	.
chr14	72894026	72894146	ensembl_gn=DPF3;ensembl_gene_id=ENSG00000205683;ensembl_tx=ENST00000381216;identifier=DPF3;ensembl_gn=DPF3;ensembl_gene_id=ENSG00000205683;ensembl_tx=ENST00000381216;identifier=ENSG00000205683;ensembl_gn=DPF3;ensembl_gene_id=ENSG00000205683;ensembl_tx=ENST00000541685;identifier=DPF3;ensembl_gn=DPF3;ensembl_gene_id=ENSG00000205683;ensembl_tx=ENST00000541685;identifier=ENSG00000205683;ensembl_gn=DP…	0	.
chr16	30833615	30835158	ensembl_gn=BCL7C;ensembl_gene_id=ENSG00000099385;ensembl_tx=ENST00000380317;identifier=BCL7C;ensembl_gn=BCL7C;ensembl_gene_id=ENSG00000099385;ensembl_tx=ENST00000380317;identifier=ENSG00000099385;ensembl_gn=BCL7C;ensembl_gene_id=ENSG00000099385;ensembl_tx=ENST00000574418;identifier=BCL7C;ensembl_gn=BCL7C;ensembl_gene_id=ENSG00000099385;ensembl_tx=ENST00000574418;identifier=ENSG00000099385;ensembl…	0	.
chr16	30851235	30852332	ensembl_gn=BCL7C;ensembl_gene_id=ENSG00000099385;ensembl_tx=ENST00000572628;identifier=BCL7C;ensembl_gn=BCL7C;ensembl_gene_id=ENSG00000099385;ensembl_tx=ENST00000572628;identifier=ENSG00000099385	0	.
chr16	30887784	30888000	ensembl_gn=BCL7C;ensembl_gene_id=ENSG00000099385;ensembl_tx=ENST00000215115;identifier=BCL7C;ensembl_gn=BCL7C;ensembl_gene_id=ENSG00000099385;ensembl_tx=ENST00000215115;identifier=ENSG00000099385	0	.
chr16	30888842	30888962	ensembl_gn=BCL7C;ensembl_gene_id=ENSG00000099385;ensembl_tx=ENST00000215115;identifier=BCL7C;ensembl_gn=BCL7C;ensembl_gene_id=ENSG00000099385;ensembl_tx=ENST00000215115;identifier=ENSG00000099385;ensembl_gn=BCL7C;ensembl_gene_id=ENSG00000099385;ensembl_tx=ENST00000380317;identifier=BCL7C;ensembl_gn=BCL7C;ensembl_gene_id=ENSG00000099385;ensembl_tx=ENST00000380317;identifier=ENSG00000099385;ensembl…	0	.
chr16	30892575	30892757	ensembl_gn=BCL7C;ensembl_gene_id=ENSG00000099385;ensembl_tx=ENST00000215115;identifier=BCL7C;ensembl_gn=BCL7C;ensembl_gene_id=ENSG00000099385;ensembl_tx=ENST00000215115;identifier=ENSG00000099385;ensembl_gn=BCL7C;ensembl_gene_id=ENSG00000099385;ensembl_tx=ENST00000380317;identifier=BCL7C;ensembl_gn=BCL7C;ensembl_gene_id=ENSG00000099385;ensembl_tx=ENST00000380317;identifier=ENSG00000099385;ensembl…	0	.
chr16	30892829	30892958	ensembl_gn=BCL7C;ensembl_gene_id=ENSG00000099385;ensembl_tx=ENST00000215115;identifier=BCL7C;ensembl_gn=BCL7C;ensembl_gene_id=ENSG00000099385;ensembl_tx=ENST00000215115;identifier=ENSG00000099385;ensembl_gn=BCL7C;ensembl_gene_id=ENSG00000099385;ensembl_tx=ENST00000380317;identifier=BCL7C;ensembl_gn=BCL7C;ensembl_gene_id=ENSG00000099385;ensembl_tx=ENST00000380317;identifier=ENSG00000099385;ensembl…	0	.
chr16	30893191	30893311	ensembl_gn=BCL7C;ensembl_gene_id=ENSG00000099385;ensembl_tx=ENST00000215115;identifier=BCL7C;ensembl_gn=BCL7C;ensembl_gene_id=ENSG00000099385;ensembl_tx=ENST00000215115;identifier=ENSG00000099385;ensembl_gn=BCL7C;ensembl_gene_id=ENSG00000099385;ensembl_tx=ENST00000380317;identifier=BCL7C;ensembl_gn=BCL7C;ensembl_gene_id=ENSG00000099385;ensembl_tx=ENST00000380317;identifier=ENSG00000099385;ensembl…	0	.
chr16	30893842	30894970	ensembl_gn=BCL7C;ensembl_gene_id=ENSG00000099385;ensembl_tx=ENST00000215115;identifier=BCL7C;ensembl_gn=BCL7C;ensembl_gene_id=ENSG00000099385;ensembl_tx=ENST00000215115;identifier=ENSG00000099385;ensembl_gn=BCL7C;ensembl_gene_id=ENSG00000099385;ensembl_tx=ENST00000380317;identifier=BCL7C;ensembl_gn=BCL7C;ensembl_gene_id=ENSG00000099385;ensembl_tx=ENST00000380317;identifier=ENSG00000099385;ensembl…	0	.
chr17	40624951	40629003	ensembl_gn=SMARCE1;ensembl_gene_id=ENSG00000073584;ensembl_tx=ENST00000348513;identifier=ENSG00000073584;ensembl_gn=SMARCE1;ensembl_gene_id=ENSG00000073584;ensembl_tx=ENST00000348513;identifier=SMARCE1;ensembl_gn=SMARCE1;ensembl_gene_id=ENSG00000073584;ensembl_tx=ENST00000377808;identifier=ENSG00000073584;ensembl_gn=SMARCE1;ensembl_gene_id=ENSG00000073584;ensembl_tx=ENST00000377808;identifier=SMA…	0	.
chr17	40629466	40629586	ensembl_gn=SMARCE1;ensembl_gene_id=ENSG00000073584;ensembl_tx=ENST00000264640;identifier=ENSG00000073584;ensembl_gn=SMARCE1;ensembl_gene_id=ENSG00000073584;ensembl_tx=ENST00000264640;identifier=SMARCE1	0	.
chr17	40630149	40630296	ensembl_gn=SMARCE1;ensembl_gene_id=ENSG00000073584;ensembl_tx=ENST00000264640;identifier=ENSG00000073584;ensembl_gn=SMARCE1;ensembl_gene_id=ENSG00000073584;ensembl_tx=ENST00000264640;identifier=SMARCE1;ensembl_gn=SMARCE1;ensembl_gene_id=ENSG00000073584;ensembl_tx=ENST00000377808;identifier=ENSG00000073584;ensembl_gn=SMARCE1;ensembl_gene_id=ENSG00000073584;ensembl_tx=ENST00000377808;identifier=SMA…	0	.
chr17	40630703	40630934	ensembl_gn=SMARCE1;ensembl_gene_id=ENSG00000073584;ensembl_tx=ENST00000264640;identifier=ENSG00000073584;ensembl_gn=SMARCE1;ensembl_gene_id=ENSG00000073584;ensembl_tx=ENST00000264640;identifier=SMARCE1;ensembl_gn=SMARCE1;ensembl_gene_id=ENSG00000073584;ensembl_tx=ENST00000348513;identifier=ENSG00000073584;ensembl_gn=SMARCE1;ensembl_gene_id=ENSG00000073584;ensembl_tx=ENST00000348513;identifier=SMA…	0	.
chr17	40631581	40632377	ensembl_gn=SMARCE1;ensembl_gene_id=ENSG00000073584;ensembl_tx=ENST00000264640;identifier=ENSG00000073584;ensembl_gn=SMARCE1;ensembl_gene_id=ENSG00000073584;ensembl_tx=ENST00000264640;identifier=SMARCE1;ensembl_gn=SMARCE1;ensembl_gene_id=ENSG00000073584;ensembl_tx=ENST00000348513;identifier=ENSG00000073584;ensembl_gn=SMARCE1;ensembl_gene_id=ENSG00000073584;ensembl_tx=ENST00000348513;identifier=SMA…	0	.
chr17	40634158	40636112	ensembl_gn=SMARCE1;ensembl_gene_id=ENSG00000073584;ensembl_tx=ENST00000348513;identifier=ENSG00000073584;ensembl_gn=SMARCE1;ensembl_gene_id=ENSG00000073584;ensembl_tx=ENST00000348513;identifier=SMARCE1;ensembl_gn=SMARCE1;ensembl_gene_id=ENSG00000073584;ensembl_tx=ENST00000377808;identifier=ENSG00000073584;ensembl_gn=SMARCE1;ensembl_gene_id=ENSG00000073584;ensembl_tx=ENST00000377808;identifier=SMA…	0	.
chr17	40636384	40636841	ensembl_gn=SMARCE1;ensembl_gene_id=ENSG00000073584;ensembl_tx=ENST00000348513;identifier=ENSG00000073584;ensembl_gn=SMARCE1;ensembl_gene_id=ENSG00000073584;ensembl_tx=ENST00000348513;identifier=SMARCE1;ensembl_gn=SMARCE1;ensembl_gene_id=ENSG00000073584;ensembl_tx=ENST00000377808;identifier=ENSG00000073584;ensembl_gn=SMARCE1;ensembl_gene_id=ENSG00000073584;ensembl_tx=ENST00000377808;identifier=SMA…	0	.
chr17	40637481	40637741	ensembl_gn=SMARCE1;ensembl_gene_id=ENSG00000073584;ensembl_tx=ENST00000348513;identifier=ENSG00000073584;ensembl_gn=SMARCE1;ensembl_gene_id=ENSG00000073584;ensembl_tx=ENST00000348513;identifier=SMARCE1;ensembl_gn=SMARCE1;ensembl_gene_id=ENSG00000073584;ensembl_tx=ENST00000377808;identifier=ENSG00000073584;ensembl_gn=SMARCE1;ensembl_gene_id=ENSG00000073584;ensembl_tx=ENST00000377808;identifier=SMA…	0	.
chr17	40639969	40640089	ensembl_gn=SMARCE1;ensembl_gene_id=ENSG00000073584;ensembl_tx=ENST00000481231;identifier=ENSG00000073584;ensembl_gn=SMARCE1;ensembl_gene_id=ENSG00000073584;ensembl_tx=ENST00000481231;identifier=SMARCE1	0	.
chr17	40640563	40642569	ensembl_gn=SMARCE1;ensembl_gene_id=ENSG00000073584;ensembl_tx=ENST00000348513;identifier=ENSG00000073584;ensembl_gn=SMARCE1;ensembl_gene_id=ENSG00000073584;ensembl_tx=ENST00000348513;identifier=SMARCE1;ensembl_gn=SMARCE1;ensembl_gene_id=ENSG00000073584;ensembl_tx=ENST00000431889;identifier=ENSG00000073584;ensembl_gn=SMARCE1;ensembl_gene_id=ENSG00000073584;ensembl_tx=ENST00000431889;identifier=SMA…	0	.
chr17	40644362	40644482	ensembl_gn=SMARCE1;ensembl_gene_id=ENSG00000073584;ensembl_tx=ENST00000478349;identifier=ENSG00000073584;ensembl_gn=SMARCE1;ensembl_gene_id=ENSG00000073584;ensembl_tx=ENST00000478349;identifier=SMARCE1	0	.
chr17	40645537	40645657	ensembl_gn=SMARCE1;ensembl_gene_id=ENSG00000073584;ensembl_tx=ENST00000348513;identifier=ENSG00000073584;ensembl_gn=SMARCE1;ensembl_gene_id=ENSG00000073584;ensembl_tx=ENST00000348513;identifier=SMARCE1;ensembl_gn=SMARCE1;ensembl_gene_id=ENSG00000073584;ensembl_tx=ENST00000377808;identifier=ENSG00000073584;ensembl_gn=SMARCE1;ensembl_gene_id=ENSG00000073584;ensembl_tx=ENST00000377808;identifier=SMA…	0	.
chr17	40645761	40645881	ensembl_gn=SMARCE1;ensembl_gene_id=ENSG00000073584;ensembl_tx=ENST00000348513;identifier=ENSG00000073584;ensembl_gn=SMARCE1;ensembl_gene_id=ENSG00000073584;ensembl_tx=ENST00000348513;identifier=SMARCE1;ensembl_gn=SMARCE1;ensembl_gene_id=ENSG00000073584;ensembl_tx=ENST00000377808;identifier=ENSG00000073584;ensembl_gn=SMARCE1;ensembl_gene_id=ENSG00000073584;ensembl_tx=ENST00000377808;identifier=SMA…	0	.
chr17	40647442	40647651	ensembl_gn=SMARCE1;ensembl_gene_id=ENSG00000073584;ensembl_tx=ENST00000582955;identifier=ENSG00000073584;ensembl_gn=SMARCE1;ensembl_gene_id=ENSG00000073584;ensembl_tx=ENST00000582955;identifier=SMARCE1	0	.
chr17	40647762	40648518	ensembl_gn=SMARCE1;ensembl_gene_id=ENSG00000073584;ensembl_tx=ENST00000348513;identifier=ENSG00000073584;ensembl_gn=SMARCE1;ensembl_gene_id=ENSG00000073584;ensembl_tx=ENST00000348513;identifier=SMARCE1;ensembl_gn=SMARCE1;ensembl_gene_id=ENSG00000073584;ensembl_tx=ENST00000377808;identifier=ENSG00000073584;ensembl_gn=SMARCE1;ensembl_gene_id=ENSG00000073584;ensembl_tx=ENST00000377808;identifier=SMA…	0	.
chr17	63832070	63833001	ensembl_gn=SMARCD2;ensembl_gene_id=ENSG00000108604;ensembl_tx=ENST00000225742;identifier=ENSG00000108604;ensembl_gn=SMARCD2;ensembl_gene_id=ENSG00000108604;ensembl_tx=ENST00000225742;identifier=SMARCD2;ensembl_gn=SMARCD2;ensembl_gene_id=ENSG00000108604;ensembl_tx=ENST00000323347;identifier=ENSG00000108604;ensembl_gn=SMARCD2;ensembl_gene_id=ENSG00000108604;ensembl_tx=ENST00000323347;identifier=SMA…	0	.
chr17	63833058	63833180	ensembl_gn=SMARCD2;ensembl_gene_id=ENSG00000108604;ensembl_tx=ENST00000225742;identifier=ENSG00000108604;ensembl_gn=SMARCD2;ensembl_gene_id=ENSG00000108604;ensembl_tx=ENST00000225742;identifier=SMARCD2;ensembl_gn=SMARCD2;ensembl_gene_id=ENSG00000108604;ensembl_tx=ENST00000323347;identifier=ENSG00000108604;ensembl_gn=SMARCD2;ensembl_gene_id=ENSG00000108604;ensembl_tx=ENST00000323347;identifier=SMA…	0	.
chr17	63833287	63833430	ensembl_gn=SMARCD2;ensembl_gene_id=ENSG00000108604;ensembl_tx=ENST00000225742;identifier=ENSG00000108604;ensembl_gn=SMARCD2;ensembl_gene_id=ENSG00000108604;ensembl_tx=ENST00000225742;identifier=SMARCD2;ensembl_gn=SMARCD2;ensembl_gene_id=ENSG00000108604;ensembl_tx=ENST00000323347;identifier=ENSG00000108604;ensembl_gn=SMARCD2;ensembl_gene_id=ENSG00000108604;ensembl_tx=ENST00000323347;identifier=SMA…	0	.
chr17	63833576	63833732	ensembl_gn=SMARCD2;ensembl_gene_id=ENSG00000108604;ensembl_tx=ENST00000225742;identifier=ENSG00000108604;ensembl_gn=SMARCD2;ensembl_gene_id=ENSG00000108604;ensembl_tx=ENST00000225742;identifier=SMARCD2;ensembl_gn=SMARCD2;ensembl_gene_id=ENSG00000108604;ensembl_tx=ENST00000323347;identifier=ENSG00000108604;ensembl_gn=SMARCD2;ensembl_gene_id=ENSG00000108604;ensembl_tx=ENST00000323347;identifier=SMA…	0	.
chr17	63833897	63834017	ensembl_gn=SMARCD2;ensembl_gene_id=ENSG00000108604;ensembl_tx=ENST00000225742;identifier=ENSG00000108604;ensembl_gn=SMARCD2;ensembl_gene_id=ENSG00000108604;ensembl_tx=ENST00000225742;identifier=SMARCD2;ensembl_gn=SMARCD2;ensembl_gene_id=ENSG00000108604;ensembl_tx=ENST00000323347;identifier=ENSG00000108604;ensembl_gn=SMARCD2;ensembl_gene_id=ENSG00000108604;ensembl_tx=ENST00000323347;identifier=SMA…	0	.
chr17	63834156	63834338	ensembl_gn=SMARCD2;ensembl_gene_id=ENSG00000108604;ensembl_tx=ENST00000225742;identifier=ENSG00000108604;ensembl_gn=SMARCD2;ensembl_gene_id=ENSG00000108604;ensembl_tx=ENST00000225742;identifier=SMARCD2;ensembl_gn=SMARCD2;ensembl_gene_id=ENSG00000108604;ensembl_tx=ENST00000323347;identifier=ENSG00000108604;ensembl_gn=SMARCD2;ensembl_gene_id=ENSG00000108604;ensembl_tx=ENST00000323347;identifier=SMA…	0	.
chr17	63834351	63834585	ensembl_gn=SMARCD2;ensembl_gene_id=ENSG00000108604;ensembl_tx=ENST00000225742;identifier=ENSG00000108604;ensembl_gn=SMARCD2;ensembl_gene_id=ENSG00000108604;ensembl_tx=ENST00000225742;identifier=SMARCD2;ensembl_gn=SMARCD2;ensembl_gene_id=ENSG00000108604;ensembl_tx=ENST00000323347;identifier=ENSG00000108604;ensembl_gn=SMARCD2;ensembl_gene_id=ENSG00000108604;ensembl_tx=ENST00000323347;identifier=SMA…	0	.
chr17	63834694	63835155	ensembl_gn=SMARCD2;ensembl_gene_id=ENSG00000108604;ensembl_tx=ENST00000225742;identifier=ENSG00000108604;ensembl_gn=SMARCD2;ensembl_gene_id=ENSG00000108604;ensembl_tx=ENST00000225742;identifier=SMARCD2;ensembl_gn=SMARCD2;ensembl_gene_id=ENSG00000108604;ensembl_tx=ENST00000323347;identifier=ENSG00000108604;ensembl_gn=SMARCD2;ensembl_gene_id=ENSG00000108604;ensembl_tx=ENST00000323347;identifier=SMA…	0	.
chr17	63835401	63835667	ensembl_gn=SMARCD2;ensembl_gene_id=ENSG00000108604;ensembl_tx=ENST00000225742;identifier=ENSG00000108604;ensembl_gn=SMARCD2;ensembl_gene_id=ENSG00000108604;ensembl_tx=ENST00000225742;identifier=SMARCD2;ensembl_gn=SMARCD2;ensembl_gene_id=ENSG00000108604;ensembl_tx=ENST00000323347;identifier=ENSG00000108604;ensembl_gn=SMARCD2;ensembl_gene_id=ENSG00000108604;ensembl_tx=ENST00000323347;identifier=SMA…	0	.
chr17	63836735	63837054	ensembl_gn=SMARCD2;ensembl_gene_id=ENSG00000108604;ensembl_tx=ENST00000225742;identifier=ENSG00000108604;ensembl_gn=SMARCD2;ensembl_gene_id=ENSG00000108604;ensembl_tx=ENST00000225742;identifier=SMARCD2;ensembl_gn=SMARCD2;ensembl_gene_id=ENSG00000108604;ensembl_tx=ENST00000323347;identifier=ENSG00000108604;ensembl_gn=SMARCD2;ensembl_gene_id=ENSG00000108604;ensembl_tx=ENST00000323347;identifier=SMA…	0	.
chr17	63837131	63837251	ensembl_gn=SMARCD2;ensembl_gene_id=ENSG00000108604;ensembl_tx=ENST00000225742;identifier=ENSG00000108604;ensembl_gn=SMARCD2;ensembl_gene_id=ENSG00000108604;ensembl_tx=ENST00000225742;identifier=SMARCD2;ensembl_gn=SMARCD2;ensembl_gene_id=ENSG00000108604;ensembl_tx=ENST00000323347;identifier=ENSG00000108604;ensembl_gn=SMARCD2;ensembl_gene_id=ENSG00000108604;ensembl_tx=ENST00000323347;identifier=SMA…	0	.
chr17	63837430	63837635	ensembl_gn=SMARCD2;ensembl_gene_id=ENSG00000108604;ensembl_tx=ENST00000225742;identifier=ENSG00000108604;ensembl_gn=SMARCD2;ensembl_gene_id=ENSG00000108604;ensembl_tx=ENST00000225742;identifier=SMARCD2;ensembl_gn=SMARCD2;ensembl_gene_id=ENSG00000108604;ensembl_tx=ENST00000323347;identifier=ENSG00000108604;ensembl_gn=SMARCD2;ensembl_gene_id=ENSG00000108604;ensembl_tx=ENST00000323347;identifier=SMA…	0	.
chr17	63838599	63838738	ensembl_gn=SMARCD2;ensembl_gene_id=ENSG00000108604;ensembl_tx=ENST00000323347;identifier=ENSG00000108604;ensembl_gn=SMARCD2;ensembl_gene_id=ENSG00000108604;ensembl_tx=ENST00000323347;identifier=SMARCD2	0	.
chr17	63842370	63842950	ensembl_gn=SMARCD2;ensembl_gene_id=ENSG00000108604;ensembl_tx=ENST00000225742;identifier=ENSG00000108604;ensembl_gn=SMARCD2;ensembl_gene_id=ENSG00000108604;ensembl_tx=ENST00000225742;identifier=SMARCD2;ensembl_gn=SMARCD2;ensembl_gene_id=ENSG00000108604;ensembl_tx=ENST00000448276;identifier=ENSG00000108604;ensembl_gn=SMARCD2;ensembl_gene_id=ENSG00000108604;ensembl_tx=ENST00000448276;identifier=SMA…	0	.
chr17	63842982	63843102	ensembl_gn=SMARCD2;ensembl_gene_id=ENSG00000108604;ensembl_tx=ENST00000577990;identifier=ENSG00000108604;ensembl_gn=SMARCD2;ensembl_gene_id=ENSG00000108604;ensembl_tx=ENST00000577990;identifier=SMARCD2	0	.
chr17	7668391	7669700	ensembl_gn=TP53;ensembl_gene_id=ENSG00000141510;ensembl_tx=ENST00000269305;identifier=ENSG00000141510;ensembl_gn=TP53;ensembl_gene_id=ENSG00000141510;ensembl_tx=ENST00000269305;identifier=TP53;ensembl_gn=TP53;ensembl_gene_id=ENSG00000141510;ensembl_tx=ENST00000420246;identifier=ENSG00000141510;ensembl_gn=TP53;ensembl_gene_id=ENSG00000141510;ensembl_tx=ENST00000420246;identifier=TP53;ensembl_gn=TP…	0	.
chr17	7670598	7670725	ensembl_gn=TP53;ensembl_gene_id=ENSG00000141510;ensembl_tx=ENST00000269305;identifier=ENSG00000141510;ensembl_gn=TP53;ensembl_gene_id=ENSG00000141510;ensembl_tx=ENST00000269305;identifier=TP53;ensembl_gn=TP53;ensembl_gene_id=ENSG00000141510;ensembl_tx=ENST00000420246;identifier=ENSG00000141510;ensembl_gn=TP53;ensembl_gene_id=ENSG00000141510;ensembl_tx=ENST00000420246;identifier=TP53;ensembl_gn=TP…	0	.
chr17	7673196	7673349	ensembl_gn=TP53;ensembl_gene_id=ENSG00000141510;ensembl_tx=ENST00000420246;identifier=ENSG00000141510;ensembl_gn=TP53;ensembl_gene_id=ENSG00000141510;ensembl_tx=ENST00000420246;identifier=TP53;ensembl_gn=TP53;ensembl_gene_id=ENSG00000141510;ensembl_tx=ENST00000455263;identifier=ENSG00000141510;ensembl_gn=TP53;ensembl_gene_id=ENSG00000141510;ensembl_tx=ENST00000455263;identifier=TP53;ensembl_gn=TP…	0	.
chr17	7673511	7673631	ensembl_gn=TP53;ensembl_gene_id=ENSG00000141510;ensembl_tx=ENST00000269305;identifier=ENSG00000141510;ensembl_gn=TP53;ensembl_gene_id=ENSG00000141510;ensembl_tx=ENST00000269305;identifier=TP53;ensembl_gn=TP53;ensembl_gene_id=ENSG00000141510;ensembl_tx=ENST00000359597;identifier=ENSG00000141510;ensembl_gn=TP53;ensembl_gene_id=ENSG00000141510;ensembl_tx=ENST00000359597;identifier=TP53;ensembl_gn=TP…	0	.
chr17	7673690	7673847	ensembl_gn=TP53;ensembl_gene_id=ENSG00000141510;ensembl_tx=ENST00000269305;identifier=ENSG00000141510;ensembl_gn=TP53;ensembl_gene_id=ENSG00000141510;ensembl_tx=ENST00000269305;identifier=TP53;ensembl_gn=TP53;ensembl_gene_id=ENSG00000141510;ensembl_tx=ENST00000359597;identifier=ENSG00000141510;ensembl_gn=TP53;ensembl_gene_id=ENSG00000141510;ensembl_tx=ENST00000359597;identifier=TP53;ensembl_gn=TP…	0	.
chr17	7674170	7674300	ensembl_gn=TP53;ensembl_gene_id=ENSG00000141510;ensembl_tx=ENST00000269305;identifier=ENSG00000141510;ensembl_gn=TP53;ensembl_gene_id=ENSG00000141510;ensembl_tx=ENST00000269305;identifier=TP53;ensembl_gn=TP53;ensembl_gene_id=ENSG00000141510;ensembl_tx=ENST00000359597;identifier=ENSG00000141510;ensembl_gn=TP53;ensembl_gene_id=ENSG00000141510;ensembl_tx=ENST00000359597;identifier=TP53;ensembl_gn=TP…	0	.
chr17	7674515	7674981	ensembl_gn=TP53;ensembl_gene_id=ENSG00000141510;ensembl_tx=ENST00000269305;identifier=ENSG00000141510;ensembl_gn=TP53;ensembl_gene_id=ENSG00000141510;ensembl_tx=ENST00000269305;identifier=TP53;ensembl_gn=TP53;ensembl_gene_id=ENSG00000141510;ensembl_tx=ENST00000359597;identifier=ENSG00000141510;ensembl_gn=TP53;ensembl_gene_id=ENSG00000141510;ensembl_tx=ENST00000359597;identifier=TP53;ensembl_gn=TP…	0	.
chr17	7675042	7675503	ensembl_gn=TP53;ensembl_gene_id=ENSG00000141510;ensembl_tx=ENST00000269305;identifier=ENSG00000141510;ensembl_gn=TP53;ensembl_gene_id=ENSG00000141510;ensembl_tx=ENST00000269305;identifier=TP53;ensembl_gn=TP53;ensembl_gene_id=ENSG00000141510;ensembl_tx=ENST00000359597;identifier=ENSG00000141510;ensembl_gn=TP53;ensembl_gene_id=ENSG00000141510;ensembl_tx=ENST00000359597;identifier=TP53;ensembl_gn=TP…	0	.
chr17	7675983	7676282	ensembl_gn=TP53;ensembl_gene_id=ENSG00000141510;ensembl_tx=ENST00000269305;identifier=ENSG00000141510;ensembl_gn=TP53;ensembl_gene_id=ENSG00000141510;ensembl_tx=ENST00000269305;identifier=TP53;ensembl_gn=TP53;ensembl_gene_id=ENSG00000141510;ensembl_tx=ENST00000359597;identifier=ENSG00000141510;ensembl_gn=TP53;ensembl_gene_id=ENSG00000141510;ensembl_tx=ENST00000359597;identifier=TP53;ensembl_gn=TP…	0	.
chr17	7676371	7676632	ensembl_gn=TP53;ensembl_gene_id=ENSG00000141510;ensembl_tx=ENST00000269305;identifier=ENSG00000141510;ensembl_gn=TP53;ensembl_gene_id=ENSG00000141510;ensembl_tx=ENST00000269305;identifier=TP53;ensembl_gn=TP53;ensembl_gene_id=ENSG00000141510;ensembl_tx=ENST00000359597;identifier=ENSG00000141510;ensembl_gn=TP53;ensembl_gene_id=ENSG00000141510;ensembl_tx=ENST00000359597;identifier=TP53;ensembl_gn=TP…	0	.
chr17	7677314	7677444	ensembl_gn=TP53;ensembl_gene_id=ENSG00000141510;ensembl_tx=ENST00000503591;identifier=ENSG00000141510;ensembl_gn=TP53;ensembl_gene_id=ENSG00000141510;ensembl_tx=ENST00000503591;identifier=TP53;ensembl_gn=TP53;ensembl_gene_id=ENSG00000141510;ensembl_tx=ENST00000508793;identifier=ENSG00000141510;ensembl_gn=TP53;ensembl_gene_id=ENSG00000141510;ensembl_tx=ENST00000508793;identifier=TP53	0	.
chr17	7687366	7687560	ensembl_gn=TP53;ensembl_gene_id=ENSG00000141510;ensembl_tx=ENST00000269305;identifier=ENSG00000141510;ensembl_gn=TP53;ensembl_gene_id=ENSG00000141510;ensembl_tx=ENST00000269305;identifier=TP53;ensembl_gn=TP53;ensembl_gene_id=ENSG00000141510;ensembl_tx=ENST00000420246;identifier=ENSG00000141510;ensembl_gn=TP53;ensembl_gene_id=ENSG00000141510;ensembl_tx=ENST00000420246;identifier=TP53;ensembl_gn=TP…	0	.
chr19	10960990	10961184	ensembl_gn=SMARCA4;ensembl_gene_id=ENSG00000127616;ensembl_tx=ENST00000344626;identifier=ENSG00000127616;ensembl_gn=SMARCA4;ensembl_gene_id=ENSG00000127616;ensembl_tx=ENST00000344626;identifier=SMARCA4;ensembl_gn=SMARCA4;ensembl_gene_id=ENSG00000127616;ensembl_tx=ENST00000429416;identifier=ENSG00000127616;ensembl_gn=SMARCA4;ensembl_gene_id=ENSG00000127616;ensembl_tx=ENST00000429416;identifier=SMA…	0	.
chr19	10961310	10961739	ensembl_gn=SMARCA4;ensembl_gene_id=ENSG00000127616;ensembl_tx=ENST00000590574;identifier=ENSG00000127616;ensembl_gn=SMARCA4;ensembl_gene_id=ENSG00000127616;ensembl_tx=ENST00000590574;identifier=SMARCA4	0	.
chr19	10965248	10965368	ensembl_gn=SMARCA4;ensembl_gene_id=ENSG00000127616;ensembl_tx=ENST00000444061;identifier=ENSG00000127616;ensembl_gn=SMARCA4;ensembl_gene_id=ENSG00000127616;ensembl_tx=ENST00000444061;identifier=SMARCA4	0	.
chr19	10977642	10977825	ensembl_gn=SMARCA4;ensembl_gene_id=ENSG00000127616;ensembl_tx=ENST00000541122;identifier=ENSG00000127616;ensembl_gn=SMARCA4;ensembl_gene_id=ENSG00000127616;ensembl_tx=ENST00000541122;identifier=SMARCA4	0	.
chr19	10984110	10984383	ensembl_gn=SMARCA4;ensembl_gene_id=ENSG00000127616;ensembl_tx=ENST00000344626;identifier=ENSG00000127616;ensembl_gn=SMARCA4;ensembl_gene_id=ENSG00000127616;ensembl_tx=ENST00000344626;identifier=SMARCA4;ensembl_gn=SMARCA4;ensembl_gene_id=ENSG00000127616;ensembl_tx=ENST00000413806;identifier=ENSG00000127616;ensembl_gn=SMARCA4;ensembl_gene_id=ENSG00000127616;ensembl_tx=ENST00000413806;identifier=SMA…	0	.
chr19	10985262	10985415	ensembl_gn=SMARCA4;ensembl_gene_id=ENSG00000127616;ensembl_tx=ENST00000344626;identifier=ENSG00000127616;ensembl_gn=SMARCA4;ensembl_gene_id=ENSG00000127616;ensembl_tx=ENST00000344626;identifier=SMARCA4;ensembl_gn=SMARCA4;ensembl_gene_id=ENSG00000127616;ensembl_tx=ENST00000413806;identifier=ENSG00000127616;ensembl_gn=SMARCA4;ensembl_gene_id=ENSG00000127616;ensembl_tx=ENST00000413806;identifier=SMA…	0	.
chr19	10986178	10986603	ensembl_gn=SMARCA4;ensembl_gene_id=ENSG00000127616;ensembl_tx=ENST00000344626;identifier=ENSG00000127616;ensembl_gn=SMARCA4;ensembl_gene_id=ENSG00000127616;ensembl_tx=ENST00000344626;identifier=SMARCA4;ensembl_gn=SMARCA4;ensembl_gene_id=ENSG00000127616;ensembl_tx=ENST00000413806;identifier=ENSG00000127616;ensembl_gn=SMARCA4;ensembl_gene_id=ENSG00000127616;ensembl_tx=ENST00000413806;identifier=SMA…	0	.
chr19	10986894	10987014	ensembl_gn=SMARCA4;ensembl_gene_id=ENSG00000127616;ensembl_tx=ENST00000344626;identifier=ENSG00000127616;ensembl_gn=SMARCA4;ensembl_gene_id=ENSG00000127616;ensembl_tx=ENST00000344626;identifier=SMARCA4;ensembl_gn=SMARCA4;ensembl_gene_id=ENSG00000127616;ensembl_tx=ENST00000413806;identifier=ENSG00000127616;ensembl_gn=SMARCA4;ensembl_gene_id=ENSG00000127616;ensembl_tx=ENST00000413806;identifier=SMA…	0	.
chr19	10987655	10987934	ensembl_gn=SMARCA4;ensembl_gene_id=ENSG00000127616;ensembl_tx=ENST00000344626;identifier=ENSG00000127616;ensembl_gn=SMARCA4;ensembl_gene_id=ENSG00000127616;ensembl_tx=ENST00000344626;identifier=SMARCA4;ensembl_gn=SMARCA4;ensembl_gene_id=ENSG00000127616;ensembl_tx=ENST00000413806;identifier=ENSG00000127616;ensembl_gn=SMARCA4;ensembl_gene_id=ENSG00000127616;ensembl_tx=ENST00000413806;identifier=SMA…	0	.
chr19	10989306	10989453	ensembl_gn=SMARCA4;ensembl_gene_id=ENSG00000127616;ensembl_tx=ENST00000344626;identifier=ENSG00000127616;ensembl_gn=SMARCA4;ensembl_gene_id=ENSG00000127616;ensembl_tx=ENST00000344626;identifier=SMARCA4;ensembl_gn=SMARCA4;ensembl_gene_id=ENSG00000127616;ensembl_tx=ENST00000413806;identifier=ENSG00000127616;ensembl_gn=SMARCA4;ensembl_gene_id=ENSG00000127616;ensembl_tx=ENST00000413806;identifier=SMA…	0	.
chr19	10991139	10991333	ensembl_gn=SMARCA4;ensembl_gene_id=ENSG00000127616;ensembl_tx=ENST00000344626;identifier=ENSG00000127616;ensembl_gn=SMARCA4;ensembl_gene_id=ENSG00000127616;ensembl_tx=ENST00000344626;identifier=SMARCA4;ensembl_gn=SMARCA4;ensembl_gene_id=ENSG00000127616;ensembl_tx=ENST00000413806;identifier=ENSG00000127616;ensembl_gn=SMARCA4;ensembl_gene_id=ENSG00000127616;ensembl_tx=ENST00000413806;identifier=SMA…	0	.
chr19	10994817	10995011	ensembl_gn=SMARCA4;ensembl_gene_id=ENSG00000127616;ensembl_tx=ENST00000344626;identifier=ENSG00000127616;ensembl_gn=SMARCA4;ensembl_gene_id=ENSG00000127616;ensembl_tx=ENST00000344626;identifier=SMARCA4;ensembl_gn=SMARCA4;ensembl_gene_id=ENSG00000127616;ensembl_tx=ENST00000413806;identifier=ENSG00000127616;ensembl_gn=SMARCA4;ensembl_gene_id=ENSG00000127616;ensembl_tx=ENST00000413806;identifier=SMA…	0	.
chr19	10995105	10995225	ensembl_gn=SMARCA4;ensembl_gene_id=ENSG00000127616;ensembl_tx=ENST00000413806;identifier=ENSG00000127616;ensembl_gn=SMARCA4;ensembl_gene_id=ENSG00000127616;ensembl_tx=ENST00000413806;identifier=SMARCA4	0	.
chr19	10995304	10995424	ensembl_gn=SMARCA4;ensembl_gene_id=ENSG00000127616;ensembl_tx=ENST00000413806;identifier=ENSG00000127616;ensembl_gn=SMARCA4;ensembl_gene_id=ENSG00000127616;ensembl_tx=ENST00000413806;identifier=SMARCA4	0	.
chr19	10995463	10995583	ensembl_gn=SMARCA4;ensembl_gene_id=ENSG00000127616;ensembl_tx=ENST00000413806;identifier=ENSG00000127616;ensembl_gn=SMARCA4;ensembl_gene_id=ENSG00000127616;ensembl_tx=ENST00000413806;identifier=SMARCA4	0	.
chr19	10995860	10995980	ensembl_gn=SMARCA4;ensembl_gene_id=ENSG00000127616;ensembl_tx=ENST00000413806;identifier=ENSG00000127616;ensembl_gn=SMARCA4;ensembl_gene_id=ENSG00000127616;ensembl_tx=ENST00000413806;identifier=SMARCA4	0	.
chr19	10996202	10996390	ensembl_gn=SMARCA4;ensembl_gene_id=ENSG00000127616;ensembl_tx=ENST00000344626;identifier=ENSG00000127616;ensembl_gn=SMARCA4;ensembl_gene_id=ENSG00000127616;ensembl_tx=ENST00000344626;identifier=SMARCA4;ensembl_gn=SMARCA4;ensembl_gene_id=ENSG00000127616;ensembl_tx=ENST00000413806;identifier=ENSG00000127616;ensembl_gn=SMARCA4;ensembl_gene_id=ENSG00000127616;ensembl_tx=ENST00000413806;identifier=SMA…	0	.
chr19	10996459	10996579	ensembl_gn=SMARCA4;ensembl_gene_id=ENSG00000127616;ensembl_tx=ENST00000344626;identifier=ENSG00000127616;ensembl_gn=SMARCA4;ensembl_gene_id=ENSG00000127616;ensembl_tx=ENST00000344626;identifier=SMARCA4;ensembl_gn=SMARCA4;ensembl_gene_id=ENSG00000127616;ensembl_tx=ENST00000413806;identifier=ENSG00000127616;ensembl_gn=SMARCA4;ensembl_gene_id=ENSG00000127616;ensembl_tx=ENST00000413806;identifier=SMA…	0	.
chr19	11003018	11003169	ensembl_gn=SMARCA4;ensembl_gene_id=ENSG00000127616;ensembl_tx=ENST00000344626;identifier=ENSG00000127616;ensembl_gn=SMARCA4;ensembl_gene_id=ENSG00000127616;ensembl_tx=ENST00000344626;identifier=SMARCA4;ensembl_gn=SMARCA4;ensembl_gene_id=ENSG00000127616;ensembl_tx=ENST00000413806;identifier=ENSG00000127616;ensembl_gn=SMARCA4;ensembl_gene_id=ENSG00000127616;ensembl_tx=ENST00000413806;identifier=SMA…	0	.
chr19	11003308	11003428	ensembl_gn=SMARCA4;ensembl_gene_id=ENSG00000127616;ensembl_tx=ENST00000344626;identifier=ENSG00000127616;ensembl_gn=SMARCA4;ensembl_gene_id=ENSG00000127616;ensembl_tx=ENST00000344626;identifier=SMARCA4;ensembl_gn=SMARCA4;ensembl_gene_id=ENSG00000127616;ensembl_tx=ENST00000413806;identifier=ENSG00000127616;ensembl_gn=SMARCA4;ensembl_gene_id=ENSG00000127616;ensembl_tx=ENST00000413806;identifier=SMA…	0	.
chr19	11007891	11008033	ensembl_gn=SMARCA4;ensembl_gene_id=ENSG00000127616;ensembl_tx=ENST00000344626;identifier=ENSG00000127616;ensembl_gn=SMARCA4;ensembl_gene_id=ENSG00000127616;ensembl_tx=ENST00000344626;identifier=SMARCA4;ensembl_gn=SMARCA4;ensembl_gene_id=ENSG00000127616;ensembl_tx=ENST00000413806;identifier=ENSG00000127616;ensembl_gn=SMARCA4;ensembl_gene_id=ENSG00000127616;ensembl_tx=ENST00000413806;identifier=SMA…	0	.
chr19	11010370	11010541	ensembl_gn=SMARCA4;ensembl_gene_id=ENSG00000127616;ensembl_tx=ENST00000344626;identifier=ENSG00000127616;ensembl_gn=SMARCA4;ensembl_gene_id=ENSG00000127616;ensembl_tx=ENST00000344626;identifier=SMARCA4;ensembl_gn=SMARCA4;ensembl_gene_id=ENSG00000127616;ensembl_tx=ENST00000413806;identifier=ENSG00000127616;ensembl_gn=SMARCA4;ensembl_gene_id=ENSG00000127616;ensembl_tx=ENST00000413806;identifier=SMA…	0	.
chr19	11012751	11013122	ensembl_gn=SMARCA4;ensembl_gene_id=ENSG00000127616;ensembl_tx=ENST00000344626;identifier=ENSG00000127616;ensembl_gn=SMARCA4;ensembl_gene_id=ENSG00000127616;ensembl_tx=ENST00000344626;identifier=SMARCA4;ensembl_gn=SMARCA4;ensembl_gene_id=ENSG00000127616;ensembl_tx=ENST00000413806;identifier=ENSG00000127616;ensembl_gn=SMARCA4;ensembl_gene_id=ENSG00000127616;ensembl_tx=ENST00000413806;identifier=SMA…	0	.
chr19	11018261	11018381	ensembl_gn=SMARCA4;ensembl_gene_id=ENSG00000127616;ensembl_tx=ENST00000586122;identifier=ENSG00000127616;ensembl_gn=SMARCA4;ensembl_gene_id=ENSG00000127616;ensembl_tx=ENST00000586122;identifier=SMARCA4	0	.
chr19	11018859	11019711	ensembl_gn=SMARCA4;ensembl_gene_id=ENSG00000127616;ensembl_tx=ENST00000344626;identifier=ENSG00000127616;ensembl_gn=SMARCA4;ensembl_gene_id=ENSG00000127616;ensembl_tx=ENST00000344626;identifier=SMARCA4;ensembl_gn=SMARCA4;ensembl_gene_id=ENSG00000127616;ensembl_tx=ENST00000413806;identifier=ENSG00000127616;ensembl_gn=SMARCA4;ensembl_gene_id=ENSG00000127616;ensembl_tx=ENST00000413806;identifier=SMA…	0	.
chr19	11020570	11021977	ensembl_gn=SMARCA4;ensembl_gene_id=ENSG00000127616;ensembl_tx=ENST00000344626;identifier=ENSG00000127616;ensembl_gn=SMARCA4;ensembl_gene_id=ENSG00000127616;ensembl_tx=ENST00000344626;identifier=SMARCA4;ensembl_gn=SMARCA4;ensembl_gene_id=ENSG00000127616;ensembl_tx=ENST00000413806;identifier=ENSG00000127616;ensembl_gn=SMARCA4;ensembl_gene_id=ENSG00000127616;ensembl_tx=ENST00000413806;identifier=SMA…	0	.
chr19	11023507	11023641	ensembl_gn=SMARCA4;ensembl_gene_id=ENSG00000127616;ensembl_tx=ENST00000344626;identifier=ENSG00000127616;ensembl_gn=SMARCA4;ensembl_gene_id=ENSG00000127616;ensembl_tx=ENST00000344626;identifier=SMARCA4;ensembl_gn=SMARCA4;ensembl_gene_id=ENSG00000127616;ensembl_tx=ENST00000413806;identifier=ENSG00000127616;ensembl_gn=SMARCA4;ensembl_gene_id=ENSG00000127616;ensembl_tx=ENST00000413806;identifier=SMA…	0	.
chr19	11024320	11024448	ensembl_gn=SMARCA4;ensembl_gene_id=ENSG00000127616;ensembl_tx=ENST00000344626;identifier=ENSG00000127616;ensembl_gn=SMARCA4;ensembl_gene_id=ENSG00000127616;ensembl_tx=ENST00000344626;identifier=SMARCA4;ensembl_gn=SMARCA4;ensembl_gene_id=ENSG00000127616;ensembl_tx=ENST00000413806;identifier=ENSG00000127616;ensembl_gn=SMARCA4;ensembl_gene_id=ENSG00000127616;ensembl_tx=ENST00000413806;identifier=SMA…	0	.
chr19	11025405	11025525	ensembl_gn=SMARCA4;ensembl_gene_id=ENSG00000127616;ensembl_tx=ENST00000344626;identifier=ENSG00000127616;ensembl_gn=SMARCA4;ensembl_gene_id=ENSG00000127616;ensembl_tx=ENST00000344626;identifier=SMARCA4;ensembl_gn=SMARCA4;ensembl_gene_id=ENSG00000127616;ensembl_tx=ENST00000413806;identifier=ENSG00000127616;ensembl_gn=SMARCA4;ensembl_gene_id=ENSG00000127616;ensembl_tx=ENST00000413806;identifier=SMA…	0	.
chr19	11026263	11026383	ensembl_gn=SMARCA4;ensembl_gene_id=ENSG00000127616;ensembl_tx=ENST00000344626;identifier=ENSG00000127616;ensembl_gn=SMARCA4;ensembl_gene_id=ENSG00000127616;ensembl_tx=ENST00000344626;identifier=SMARCA4;ensembl_gn=SMARCA4;ensembl_gene_id=ENSG00000127616;ensembl_tx=ENST00000413806;identifier=ENSG00000127616;ensembl_gn=SMARCA4;ensembl_gene_id=ENSG00000127616;ensembl_tx=ENST00000413806;identifier=SMA…	0	.
chr19	11027773	11027960	ensembl_gn=SMARCA4;ensembl_gene_id=ENSG00000127616;ensembl_tx=ENST00000344626;identifier=ENSG00000127616;ensembl_gn=SMARCA4;ensembl_gene_id=ENSG00000127616;ensembl_tx=ENST00000344626;identifier=SMARCA4;ensembl_gn=SMARCA4;ensembl_gene_id=ENSG00000127616;ensembl_tx=ENST00000413806;identifier=ENSG00000127616;ensembl_gn=SMARCA4;ensembl_gene_id=ENSG00000127616;ensembl_tx=ENST00000413806;identifier=SMA…	0	.
chr19	11030719	11032676	ensembl_gn=SMARCA4;ensembl_gene_id=ENSG00000127616;ensembl_tx=ENST00000344626;identifier=ENSG00000127616;ensembl_gn=SMARCA4;ensembl_gene_id=ENSG00000127616;ensembl_tx=ENST00000344626;identifier=SMARCA4;ensembl_gn=SMARCA4;ensembl_gene_id=ENSG00000127616;ensembl_tx=ENST00000413806;identifier=ENSG00000127616;ensembl_gn=SMARCA4;ensembl_gene_id=ENSG00000127616;ensembl_tx=ENST00000413806;identifier=SMA…	0	.
chr19	11033071	11033527	ensembl_gn=SMARCA4;ensembl_gene_id=ENSG00000127616;ensembl_tx=ENST00000344626;identifier=ENSG00000127616;ensembl_gn=SMARCA4;ensembl_gene_id=ENSG00000127616;ensembl_tx=ENST00000344626;identifier=SMARCA4;ensembl_gn=SMARCA4;ensembl_gene_id=ENSG00000127616;ensembl_tx=ENST00000413806;identifier=ENSG00000127616;ensembl_gn=SMARCA4;ensembl_gene_id=ENSG00000127616;ensembl_tx=ENST00000413806;identifier=SMA…	0	.
chr19	11033756	11033876	ensembl_gn=SMARCA4;ensembl_gene_id=ENSG00000127616;ensembl_tx=ENST00000344626;identifier=ENSG00000127616;ensembl_gn=SMARCA4;ensembl_gene_id=ENSG00000127616;ensembl_tx=ENST00000344626;identifier=SMARCA4;ensembl_gn=SMARCA4;ensembl_gene_id=ENSG00000127616;ensembl_tx=ENST00000429416;identifier=ENSG00000127616;ensembl_gn=SMARCA4;ensembl_gene_id=ENSG00000127616;ensembl_tx=ENST00000429416;identifier=SMA…	0	.
chr19	11034101	11034221	ensembl_gn=SMARCA4;ensembl_gene_id=ENSG00000127616;ensembl_tx=ENST00000344626;identifier=ENSG00000127616;ensembl_gn=SMARCA4;ensembl_gene_id=ENSG00000127616;ensembl_tx=ENST00000344626;identifier=SMARCA4;ensembl_gn=SMARCA4;ensembl_gene_id=ENSG00000127616;ensembl_tx=ENST00000413806;identifier=ENSG00000127616;ensembl_gn=SMARCA4;ensembl_gene_id=ENSG00000127616;ensembl_tx=ENST00000413806;identifier=SMA…	0	.
chr19	11034903	11035142	ensembl_gn=SMARCA4;ensembl_gene_id=ENSG00000127616;ensembl_tx=ENST00000344626;identifier=ENSG00000127616;ensembl_gn=SMARCA4;ensembl_gene_id=ENSG00000127616;ensembl_tx=ENST00000344626;identifier=SMARCA4;ensembl_gn=SMARCA4;ensembl_gene_id=ENSG00000127616;ensembl_tx=ENST00000413806;identifier=ENSG00000127616;ensembl_gn=SMARCA4;ensembl_gene_id=ENSG00000127616;ensembl_tx=ENST00000413806;identifier=SMA…	0	.
chr19	11039445	11039565	ensembl_gn=SMARCA4;ensembl_gene_id=ENSG00000127616;ensembl_tx=ENST00000450717;identifier=ENSG00000127616;ensembl_gn=SMARCA4;ensembl_gene_id=ENSG00000127616;ensembl_tx=ENST00000450717;identifier=SMARCA4;ensembl_gn=SMARCA4;ensembl_gene_id=ENSG00000127616;ensembl_tx=ENST00000538456;identifier=ENSG00000127616;ensembl_gn=SMARCA4;ensembl_gene_id=ENSG00000127616;ensembl_tx=ENST00000538456;identifier=SMA…	0	.
chr19	11041287	11041570	ensembl_gn=SMARCA4;ensembl_gene_id=ENSG00000127616;ensembl_tx=ENST00000344626;identifier=ENSG00000127616;ensembl_gn=SMARCA4;ensembl_gene_id=ENSG00000127616;ensembl_tx=ENST00000344626;identifier=SMARCA4;ensembl_gn=SMARCA4;ensembl_gene_id=ENSG00000127616;ensembl_tx=ENST00000413806;identifier=ENSG00000127616;ensembl_gn=SMARCA4;ensembl_gene_id=ENSG00000127616;ensembl_tx=ENST00000413806;identifier=SMA…	0	.
chr19	11058244	11058373	ensembl_gn=SMARCA4;ensembl_gene_id=ENSG00000127616;ensembl_tx=ENST00000344626;identifier=ENSG00000127616;ensembl_gn=SMARCA4;ensembl_gene_id=ENSG00000127616;ensembl_tx=ENST00000344626;identifier=SMARCA4;ensembl_gn=SMARCA4;ensembl_gene_id=ENSG00000127616;ensembl_tx=ENST00000413806;identifier=ENSG00000127616;ensembl_gn=SMARCA4;ensembl_gene_id=ENSG00000127616;ensembl_tx=ENST00000413806;identifier=SMA…	0	.
chr19	11058777	11058899	ensembl_gn=SMARCA4;ensembl_gene_id=ENSG00000127616;ensembl_tx=ENST00000344626;identifier=ENSG00000127616;ensembl_gn=SMARCA4;ensembl_gene_id=ENSG00000127616;ensembl_tx=ENST00000344626;identifier=SMARCA4;ensembl_gn=SMARCA4;ensembl_gene_id=ENSG00000127616;ensembl_tx=ENST00000413806;identifier=ENSG00000127616;ensembl_gn=SMARCA4;ensembl_gene_id=ENSG00000127616;ensembl_tx=ENST00000413806;identifier=SMA…	0	.
chr19	11059742	11059895	ensembl_gn=SMARCA4;ensembl_gene_id=ENSG00000127616;ensembl_tx=ENST00000344626;identifier=ENSG00000127616;ensembl_gn=SMARCA4;ensembl_gene_id=ENSG00000127616;ensembl_tx=ENST00000344626;identifier=SMARCA4;ensembl_gn=SMARCA4;ensembl_gene_id=ENSG00000127616;ensembl_tx=ENST00000413806;identifier=ENSG00000127616;ensembl_gn=SMARCA4;ensembl_gene_id=ENSG00000127616;ensembl_tx=ENST00000413806;identifier=SMA…	0	.
chr19	11060034	11060197	ensembl_gn=SMARCA4;ensembl_gene_id=ENSG00000127616;ensembl_tx=ENST00000344626;identifier=ENSG00000127616;ensembl_gn=SMARCA4;ensembl_gene_id=ENSG00000127616;ensembl_tx=ENST00000344626;identifier=SMARCA4;ensembl_gn=SMARCA4;ensembl_gene_id=ENSG00000127616;ensembl_tx=ENST00000413806;identifier=ENSG00000127616;ensembl_gn=SMARCA4;ensembl_gene_id=ENSG00000127616;ensembl_tx=ENST00000413806;identifier=SMA…	0	.
chr19	11060421	11060541	ensembl_gn=SMARCA4;ensembl_gene_id=ENSG00000127616;ensembl_tx=ENST00000586921;identifier=ENSG00000127616;ensembl_gn=SMARCA4;ensembl_gene_id=ENSG00000127616;ensembl_tx=ENST00000586921;identifier=SMARCA4	0	.
chr19	11061732	11062292	ensembl_gn=SMARCA4;ensembl_gene_id=ENSG00000127616;ensembl_tx=ENST00000344626;identifier=ENSG00000127616;ensembl_gn=SMARCA4;ensembl_gene_id=ENSG00000127616;ensembl_tx=ENST00000344626;identifier=SMARCA4;ensembl_gn=SMARCA4;ensembl_gene_id=ENSG00000127616;ensembl_tx=ENST00000413806;identifier=ENSG00000127616;ensembl_gn=SMARCA4;ensembl_gene_id=ENSG00000127616;ensembl_tx=ENST00000413806;identifier=SMA…	0	.
chr19	11065182	11065405	ensembl_gn=SMARCA4;ensembl_gene_id=ENSG00000127616;ensembl_tx=ENST00000586985;identifier=ENSG00000127616;ensembl_gn=SMARCA4;ensembl_gene_id=ENSG00000127616;ensembl_tx=ENST00000586985;identifier=SMARCA4	0	.
chr19	1177547	1177821	ensembl_gn=STK11;ensembl_gene_id=ENSG00000118046;ensembl_tx=ENST00000585748;identifier=ENSG00000118046;ensembl_gn=STK11;ensembl_gene_id=ENSG00000118046;ensembl_tx=ENST00000585748;identifier=STK11	0	.
chr19	1179226	1179346	ensembl_gn=STK11;ensembl_gene_id=ENSG00000118046;ensembl_tx=ENST00000585748;identifier=ENSG00000118046;ensembl_gn=STK11;ensembl_gene_id=ENSG00000118046;ensembl_tx=ENST00000585748;identifier=STK11	0	.
chr19	1189398	1189669	ensembl_gn=STK11;ensembl_gene_id=ENSG00000118046;ensembl_tx=ENST00000585748;identifier=ENSG00000118046;ensembl_gn=STK11;ensembl_gene_id=ENSG00000118046;ensembl_tx=ENST00000585748;identifier=STK11	0	.
chr19	1205794	1206099	ensembl_gn=STK11;ensembl_gene_id=ENSG00000118046;ensembl_tx=ENST00000586243;identifier=ENSG00000118046;ensembl_gn=STK11;ensembl_gene_id=ENSG00000118046;ensembl_tx=ENST00000586243;identifier=STK11	0	.
chr19	1206228	1207213	ensembl_gn=STK11;ensembl_gene_id=ENSG00000118046;ensembl_tx=ENST00000326873;identifier=ENSG00000118046;ensembl_gn=STK11;ensembl_gene_id=ENSG00000118046;ensembl_tx=ENST00000326873;identifier=STK11;ensembl_gn=STK11;ensembl_gene_id=ENSG00000118046;ensembl_tx=ENST00000585851;identifier=ENSG00000118046;ensembl_gn=STK11;ensembl_gene_id=ENSG00000118046;ensembl_tx=ENST00000585851;identifier=STK11;ensembl…	0	.
chr19	1216257	1216408	ensembl_gn=STK11;ensembl_gene_id=ENSG00000118046;ensembl_tx=ENST00000593219;identifier=ENSG00000118046;ensembl_gn=STK11;ensembl_gene_id=ENSG00000118046;ensembl_tx=ENST00000593219;identifier=STK11	0	.
chr19	1218398	1218518	ensembl_gn=STK11;ensembl_gene_id=ENSG00000118046;ensembl_tx=ENST00000326873;identifier=ENSG00000118046;ensembl_gn=STK11;ensembl_gene_id=ENSG00000118046;ensembl_tx=ENST00000326873;identifier=STK11;ensembl_gn=STK11;ensembl_gene_id=ENSG00000118046;ensembl_tx=ENST00000585748;identifier=ENSG00000118046;ensembl_gn=STK11;ensembl_gene_id=ENSG00000118046;ensembl_tx=ENST00000585748;identifier=STK11;ensembl…	0	.
chr19	1219308	1219428	ensembl_gn=STK11;ensembl_gene_id=ENSG00000118046;ensembl_tx=ENST00000326873;identifier=ENSG00000118046;ensembl_gn=STK11;ensembl_gene_id=ENSG00000118046;ensembl_tx=ENST00000326873;identifier=STK11;ensembl_gn=STK11;ensembl_gene_id=ENSG00000118046;ensembl_tx=ENST00000585748;identifier=ENSG00000118046;ensembl_gn=STK11;ensembl_gene_id=ENSG00000118046;ensembl_tx=ENST00000585748;identifier=STK11;ensembl…	0	.
chr19	1220002	1220727	ensembl_gn=STK11;ensembl_gene_id=ENSG00000118046;ensembl_tx=ENST00000326873;identifier=ENSG00000118046;ensembl_gn=STK11;ensembl_gene_id=ENSG00000118046;ensembl_tx=ENST00000326873;identifier=STK11;ensembl_gn=STK11;ensembl_gene_id=ENSG00000118046;ensembl_tx=ENST00000585851;identifier=ENSG00000118046;ensembl_gn=STK11;ensembl_gene_id=ENSG00000118046;ensembl_tx=ENST00000585851;identifier=STK11;ensembl…	0	.
chr19	1221202	1222016	ensembl_gn=STK11;ensembl_gene_id=ENSG00000118046;ensembl_tx=ENST00000326873;identifier=ENSG00000118046;ensembl_gn=STK11;ensembl_gene_id=ENSG00000118046;ensembl_tx=ENST00000326873;identifier=STK11;ensembl_gn=STK11;ensembl_gene_id=ENSG00000118046;ensembl_tx=ENST00000586243;identifier=ENSG00000118046;ensembl_gn=STK11;ensembl_gene_id=ENSG00000118046;ensembl_tx=ENST00000586243;identifier=STK11;ensembl…	0	.
chr19	1222974	1223182	ensembl_gn=STK11;ensembl_gene_id=ENSG00000118046;ensembl_tx=ENST00000326873;identifier=ENSG00000118046;ensembl_gn=STK11;ensembl_gene_id=ENSG00000118046;ensembl_tx=ENST00000326873;identifier=STK11;ensembl_gn=STK11;ensembl_gene_id=ENSG00000118046;ensembl_tx=ENST00000585465;identifier=ENSG00000118046;ensembl_gn=STK11;ensembl_gene_id=ENSG00000118046;ensembl_tx=ENST00000585465;identifier=STK11;ensembl…	0	.
chr19	1223627	1228445	ensembl_gn=STK11;ensembl_gene_id=ENSG00000118046;ensembl_tx=ENST00000326873;identifier=ENSG00000118046;ensembl_gn=STK11;ensembl_gene_id=ENSG00000118046;ensembl_tx=ENST00000326873;identifier=STK11;ensembl_gn=STK11;ensembl_gene_id=ENSG00000118046;ensembl_tx=ENST00000585465;identifier=ENSG00000118046;ensembl_gn=STK11;ensembl_gene_id=ENSG00000118046;ensembl_tx=ENST00000585465;identifier=STK11;ensembl…	0	.
chr22	23786952	23787272	ensembl_gn=SMARCB1;ensembl_gene_id=ENSG00000099956;ensembl_tx=ENST00000263121;identifier=ENSG00000099956;ensembl_gn=SMARCB1;ensembl_gene_id=ENSG00000099956;ensembl_tx=ENST00000263121;identifier=SMARCB1;ensembl_gn=SMARCB1;ensembl_gene_id=ENSG00000099956;ensembl_tx=ENST00000344921;identifier=ENSG00000099956;ensembl_gn=SMARCB1;ensembl_gene_id=ENSG00000099956;ensembl_tx=ENST00000344921;identifier=SMA…	0	.
chr22	23791745	23791904	ensembl_gn=SMARCB1;ensembl_gene_id=ENSG00000099956;ensembl_tx=ENST00000263121;identifier=ENSG00000099956;ensembl_gn=SMARCB1;ensembl_gene_id=ENSG00000099956;ensembl_tx=ENST00000263121;identifier=SMARCB1;ensembl_gn=SMARCB1;ensembl_gene_id=ENSG00000099956;ensembl_tx=ENST00000344921;identifier=ENSG00000099956;ensembl_gn=SMARCB1;ensembl_gene_id=ENSG00000099956;ensembl_tx=ENST00000344921;identifier=SMA…	0	.
chr22	23793548	23793698	ensembl_gn=SMARCB1;ensembl_gene_id=ENSG00000099956;ensembl_tx=ENST00000263121;identifier=ENSG00000099956;ensembl_gn=SMARCB1;ensembl_gene_id=ENSG00000099956;ensembl_tx=ENST00000263121;identifier=SMARCB1;ensembl_gn=SMARCB1;ensembl_gene_id=ENSG00000099956;ensembl_tx=ENST00000344921;identifier=ENSG00000099956;ensembl_gn=SMARCB1;ensembl_gene_id=ENSG00000099956;ensembl_tx=ENST00000344921;identifier=SMA…	0	.
chr22	23800933	23801470	ensembl_gn=SMARCB1;ensembl_gene_id=ENSG00000099956;ensembl_tx=ENST00000263121;identifier=ENSG00000099956;ensembl_gn=SMARCB1;ensembl_gene_id=ENSG00000099956;ensembl_tx=ENST00000263121;identifier=SMARCB1;ensembl_gn=SMARCB1;ensembl_gene_id=ENSG00000099956;ensembl_tx=ENST00000344921;identifier=ENSG00000099956;ensembl_gn=SMARCB1;ensembl_gene_id=ENSG00000099956;ensembl_tx=ENST00000344921;identifier=SMA…	0	.
chr22	23803284	23803432	ensembl_gn=SMARCB1;ensembl_gene_id=ENSG00000099956;ensembl_tx=ENST00000263121;identifier=ENSG00000099956;ensembl_gn=SMARCB1;ensembl_gene_id=ENSG00000099956;ensembl_tx=ENST00000263121;identifier=SMARCB1;ensembl_gn=SMARCB1;ensembl_gene_id=ENSG00000099956;ensembl_tx=ENST00000344921;identifier=ENSG00000099956;ensembl_gn=SMARCB1;ensembl_gene_id=ENSG00000099956;ensembl_tx=ENST00000344921;identifier=SMA…	0	.
chr22	23816358	23816946	ensembl_gn=SMARCB1;ensembl_gene_id=ENSG00000099956;ensembl_tx=ENST00000263121;identifier=ENSG00000099956;ensembl_gn=SMARCB1;ensembl_gene_id=ENSG00000099956;ensembl_tx=ENST00000263121;identifier=SMARCB1;ensembl_gn=SMARCB1;ensembl_gene_id=ENSG00000099956;ensembl_tx=ENST00000344921;identifier=ENSG00000099956;ensembl_gn=SMARCB1;ensembl_gene_id=ENSG00000099956;ensembl_tx=ENST00000344921;identifier=SMA…	0	.
chr22	23825214	23825425	ensembl_gn=SMARCB1;ensembl_gene_id=ENSG00000099956;ensembl_tx=ENST00000263121;identifier=ENSG00000099956;ensembl_gn=SMARCB1;ensembl_gene_id=ENSG00000099956;ensembl_tx=ENST00000263121;identifier=SMARCB1;ensembl_gn=SMARCB1;ensembl_gene_id=ENSG00000099956;ensembl_tx=ENST00000344921;identifier=ENSG00000099956;ensembl_gn=SMARCB1;ensembl_gene_id=ENSG00000099956;ensembl_tx=ENST00000344921;identifier=SMA…	0	.
chr22	23833561	23833713	ensembl_gn=SMARCB1;ensembl_gene_id=ENSG00000099956;ensembl_tx=ENST00000263121;identifier=ENSG00000099956;ensembl_gn=SMARCB1;ensembl_gene_id=ENSG00000099956;ensembl_tx=ENST00000263121;identifier=SMARCB1;ensembl_gn=SMARCB1;ensembl_gene_id=ENSG00000099956;ensembl_tx=ENST00000344921;identifier=ENSG00000099956;ensembl_gn=SMARCB1;ensembl_gene_id=ENSG00000099956;ensembl_tx=ENST00000344921;identifier=SMA…	0	.
chr22	23834130	23834526	ensembl_gn=SMARCB1;ensembl_gene_id=ENSG00000099956;ensembl_tx=ENST00000263121;identifier=ENSG00000099956;ensembl_gn=SMARCB1;ensembl_gene_id=ENSG00000099956;ensembl_tx=ENST00000263121;identifier=SMARCB1;ensembl_gn=SMARCB1;ensembl_gene_id=ENSG00000099956;ensembl_tx=ENST00000344921;identifier=ENSG00000099956;ensembl_gn=SMARCB1;ensembl_gene_id=ENSG00000099956;ensembl_tx=ENST00000344921;identifier=SMA…	0	.
chr3	179562869	179563175	ensembl_gn=ACTL6A;ensembl_gene_id=ENSG00000136518;ensembl_tx=ENST00000392662;identifier=ACTL6A;ensembl_gn=ACTL6A;ensembl_gene_id=ENSG00000136518;ensembl_tx=ENST00000392662;identifier=ENSG00000136518;ensembl_gn=ACTL6A;ensembl_gene_id=ENSG00000136518;ensembl_tx=ENST00000429709;identifier=ACTL6A;ensembl_gn=ACTL6A;ensembl_gene_id=ENSG00000136518;ensembl_tx=ENST00000429709;identifier=ENSG00000136518;e…	0	.
chr3	179569797	179569917	ensembl_gn=ACTL6A;ensembl_gene_id=ENSG00000136518;ensembl_tx=ENST00000392662;identifier=ACTL6A;ensembl_gn=ACTL6A;ensembl_gene_id=ENSG00000136518;ensembl_tx=ENST00000392662;identifier=ENSG00000136518;ensembl_gn=ACTL6A;ensembl_gene_id=ENSG00000136518;ensembl_tx=ENST00000429709;identifier=ACTL6A;ensembl_gn=ACTL6A;ensembl_gene_id=ENSG00000136518;ensembl_tx=ENST00000429709;identifier=ENSG00000136518;e…	0	.
chr3	179570056	179570401	ensembl_gn=ACTL6A;ensembl_gene_id=ENSG00000136518;ensembl_tx=ENST00000392662;identifier=ACTL6A;ensembl_gn=ACTL6A;ensembl_gene_id=ENSG00000136518;ensembl_tx=ENST00000392662;identifier=ENSG00000136518;ensembl_gn=ACTL6A;ensembl_gene_id=ENSG00000136518;ensembl_tx=ENST00000429709;identifier=ACTL6A;ensembl_gn=ACTL6A;ensembl_gene_id=ENSG00000136518;ensembl_tx=ENST00000429709;identifier=ENSG00000136518;e…	0	.
chr3	179573223	179573479	ensembl_gn=ACTL6A;ensembl_gene_id=ENSG00000136518;ensembl_tx=ENST00000392662;identifier=ACTL6A;ensembl_gn=ACTL6A;ensembl_gene_id=ENSG00000136518;ensembl_tx=ENST00000392662;identifier=ENSG00000136518;ensembl_gn=ACTL6A;ensembl_gene_id=ENSG00000136518;ensembl_tx=ENST00000429709;identifier=ACTL6A;ensembl_gn=ACTL6A;ensembl_gene_id=ENSG00000136518;ensembl_tx=ENST00000429709;identifier=ENSG00000136518;e…	0	.
chr3	179574342	179575514	ensembl_gn=ACTL6A;ensembl_gene_id=ENSG00000136518;ensembl_tx=ENST00000392662;identifier=ACTL6A;ensembl_gn=ACTL6A;ensembl_gene_id=ENSG00000136518;ensembl_tx=ENST00000392662;identifier=ENSG00000136518;ensembl_gn=ACTL6A;ensembl_gene_id=ENSG00000136518;ensembl_tx=ENST00000429709;identifier=ACTL6A;ensembl_gn=ACTL6A;ensembl_gene_id=ENSG00000136518;ensembl_tx=ENST00000429709;identifier=ENSG00000136518;e…	0	.
chr3	179576204	179576324	ensembl_gn=ACTL6A;ensembl_gene_id=ENSG00000136518;ensembl_tx=ENST00000392662;identifier=ACTL6A;ensembl_gn=ACTL6A;ensembl_gene_id=ENSG00000136518;ensembl_tx=ENST00000392662;identifier=ENSG00000136518;ensembl_gn=ACTL6A;ensembl_gene_id=ENSG00000136518;ensembl_tx=ENST00000429709;identifier=ACTL6A;ensembl_gn=ACTL6A;ensembl_gene_id=ENSG00000136518;ensembl_tx=ENST00000429709;identifier=ENSG00000136518;e…	0	.
chr3	179576365	179576736	ensembl_gn=ACTL6A;ensembl_gene_id=ENSG00000136518;ensembl_tx=ENST00000392662;identifier=ACTL6A;ensembl_gn=ACTL6A;ensembl_gene_id=ENSG00000136518;ensembl_tx=ENST00000392662;identifier=ENSG00000136518;ensembl_gn=ACTL6A;ensembl_gene_id=ENSG00000136518;ensembl_tx=ENST00000429709;identifier=ACTL6A;ensembl_gn=ACTL6A;ensembl_gene_id=ENSG00000136518;ensembl_tx=ENST00000429709;identifier=ENSG00000136518;e…	0	.
chr3	179576808	179576928	ensembl_gn=ACTL6A;ensembl_gene_id=ENSG00000136518;ensembl_tx=ENST00000392662;identifier=ACTL6A;ensembl_gn=ACTL6A;ensembl_gene_id=ENSG00000136518;ensembl_tx=ENST00000392662;identifier=ENSG00000136518;ensembl_gn=ACTL6A;ensembl_gene_id=ENSG00000136518;ensembl_tx=ENST00000429709;identifier=ACTL6A;ensembl_gn=ACTL6A;ensembl_gene_id=ENSG00000136518;ensembl_tx=ENST00000429709;identifier=ENSG00000136518;e…	0	.
chr3	179580610	179580730	ensembl_gn=ACTL6A;ensembl_gene_id=ENSG00000136518;ensembl_tx=ENST00000392662;identifier=ACTL6A;ensembl_gn=ACTL6A;ensembl_gene_id=ENSG00000136518;ensembl_tx=ENST00000392662;identifier=ENSG00000136518;ensembl_gn=ACTL6A;ensembl_gene_id=ENSG00000136518;ensembl_tx=ENST00000429709;identifier=ACTL6A;ensembl_gn=ACTL6A;ensembl_gene_id=ENSG00000136518;ensembl_tx=ENST00000429709;identifier=ENSG00000136518;e…	0	.
chr3	179580883	179581018	ensembl_gn=ACTL6A;ensembl_gene_id=ENSG00000136518;ensembl_tx=ENST00000392662;identifier=ACTL6A;ensembl_gn=ACTL6A;ensembl_gene_id=ENSG00000136518;ensembl_tx=ENST00000392662;identifier=ENSG00000136518;ensembl_gn=ACTL6A;ensembl_gene_id=ENSG00000136518;ensembl_tx=ENST00000429709;identifier=ACTL6A;ensembl_gn=ACTL6A;ensembl_gene_id=ENSG00000136518;ensembl_tx=ENST00000429709;identifier=ENSG00000136518;e…	0	.
chr3	179581120	179581240	ensembl_gn=ACTL6A;ensembl_gene_id=ENSG00000136518;ensembl_tx=ENST00000392662;identifier=ACTL6A;ensembl_gn=ACTL6A;ensembl_gene_id=ENSG00000136518;ensembl_tx=ENST00000392662;identifier=ENSG00000136518;ensembl_gn=ACTL6A;ensembl_gene_id=ENSG00000136518;ensembl_tx=ENST00000429709;identifier=ACTL6A;ensembl_gn=ACTL6A;ensembl_gene_id=ENSG00000136518;ensembl_tx=ENST00000429709;identifier=ENSG00000136518;e…	0	.
chr3	179583340	179583460	ensembl_gn=ACTL6A;ensembl_gene_id=ENSG00000136518;ensembl_tx=ENST00000392662;identifier=ACTL6A;ensembl_gn=ACTL6A;ensembl_gene_id=ENSG00000136518;ensembl_tx=ENST00000392662;identifier=ENSG00000136518;ensembl_gn=ACTL6A;ensembl_gene_id=ENSG00000136518;ensembl_tx=ENST00000429709;identifier=ACTL6A;ensembl_gn=ACTL6A;ensembl_gene_id=ENSG00000136518;ensembl_tx=ENST00000429709;identifier=ENSG00000136518;e…	0	.
chr3	179586477	179586718	ensembl_gn=ACTL6A;ensembl_gene_id=ENSG00000136518;ensembl_tx=ENST00000392662;identifier=ACTL6A;ensembl_gn=ACTL6A;ensembl_gene_id=ENSG00000136518;ensembl_tx=ENST00000392662;identifier=ENSG00000136518;ensembl_gn=ACTL6A;ensembl_gene_id=ENSG00000136518;ensembl_tx=ENST00000429709;identifier=ACTL6A;ensembl_gn=ACTL6A;ensembl_gene_id=ENSG00000136518;ensembl_tx=ENST00000429709;identifier=ENSG00000136518;e…	0	.
chr3	179587919	179588418	ensembl_gn=ACTL6A;ensembl_gene_id=ENSG00000136518;ensembl_tx=ENST00000392662;identifier=ACTL6A;ensembl_gn=ACTL6A;ensembl_gene_id=ENSG00000136518;ensembl_tx=ENST00000392662;identifier=ENSG00000136518;ensembl_gn=ACTL6A;ensembl_gene_id=ENSG00000136518;ensembl_tx=ENST00000429709;identifier=ACTL6A;ensembl_gn=ACTL6A;ensembl_gene_id=ENSG00000136518;ensembl_tx=ENST00000429709;identifier=ENSG00000136518;e…	0	.
chr3	47585261	47588316	ensembl_gn=SMARCC1;ensembl_gene_id=ENSG00000173473;ensembl_tx=ENST00000254480;identifier=ENSG00000173473;ensembl_gn=SMARCC1;ensembl_gene_id=ENSG00000173473;ensembl_tx=ENST00000254480;identifier=SMARCC1;ensembl_gn=SMARCC1;ensembl_gene_id=ENSG00000173473;ensembl_tx=ENST00000425518;identifier=ENSG00000173473;ensembl_gn=SMARCC1;ensembl_gene_id=ENSG00000173473;ensembl_tx=ENST00000425518;identifier=SMA…	0	.
chr3	47590650	47590847	ensembl_gn=SMARCC1;ensembl_gene_id=ENSG00000173473;ensembl_tx=ENST00000254480;identifier=ENSG00000173473;ensembl_gn=SMARCC1;ensembl_gene_id=ENSG00000173473;ensembl_tx=ENST00000254480;identifier=SMARCC1;ensembl_gn=SMARCC1;ensembl_gene_id=ENSG00000173473;ensembl_tx=ENST00000425518;identifier=ENSG00000173473;ensembl_gn=SMARCC1;ensembl_gene_id=ENSG00000173473;ensembl_tx=ENST00000425518;identifier=SMA…	0	.
chr3	47610055	47610337	ensembl_gn=SMARCC1;ensembl_gene_id=ENSG00000173473;ensembl_tx=ENST00000254480;identifier=ENSG00000173473;ensembl_gn=SMARCC1;ensembl_gene_id=ENSG00000173473;ensembl_tx=ENST00000254480;identifier=SMARCC1;ensembl_gn=SMARCC1;ensembl_gene_id=ENSG00000173473;ensembl_tx=ENST00000425518;identifier=ENSG00000173473;ensembl_gn=SMARCC1;ensembl_gene_id=ENSG00000173473;ensembl_tx=ENST00000425518;identifier=SMA…	0	.
chr3	47610514	47610808	ensembl_gn=SMARCC1;ensembl_gene_id=ENSG00000173473;ensembl_tx=ENST00000492896;identifier=ENSG00000173473;ensembl_gn=SMARCC1;ensembl_gene_id=ENSG00000173473;ensembl_tx=ENST00000492896;identifier=SMARCC1	0	.
chr3	47622196	47622351	ensembl_gn=SMARCC1;ensembl_gene_id=ENSG00000173473;ensembl_tx=ENST00000254480;identifier=ENSG00000173473;ensembl_gn=SMARCC1;ensembl_gene_id=ENSG00000173473;ensembl_tx=ENST00000254480;identifier=SMARCC1;ensembl_gn=SMARCC1;ensembl_gene_id=ENSG00000173473;ensembl_tx=ENST00000425518;identifier=ENSG00000173473;ensembl_gn=SMARCC1;ensembl_gene_id=ENSG00000173473;ensembl_tx=ENST00000425518;identifier=SMA…	0	.
chr3	47635179	47635354	ensembl_gn=SMARCC1;ensembl_gene_id=ENSG00000173473;ensembl_tx=ENST00000254480;identifier=ENSG00000173473;ensembl_gn=SMARCC1;ensembl_gene_id=ENSG00000173473;ensembl_tx=ENST00000254480;identifier=SMARCC1;ensembl_gn=SMARCC1;ensembl_gene_id=ENSG00000173473;ensembl_tx=ENST00000425518;identifier=ENSG00000173473;ensembl_gn=SMARCC1;ensembl_gene_id=ENSG00000173473;ensembl_tx=ENST00000425518;identifier=SMA…	0	.
chr3	47636011	47636146	ensembl_gn=SMARCC1;ensembl_gene_id=ENSG00000173473;ensembl_tx=ENST00000254480;identifier=ENSG00000173473;ensembl_gn=SMARCC1;ensembl_gene_id=ENSG00000173473;ensembl_tx=ENST00000254480;identifier=SMARCC1;ensembl_gn=SMARCC1;ensembl_gene_id=ENSG00000173473;ensembl_tx=ENST00000425518;identifier=ENSG00000173473;ensembl_gn=SMARCC1;ensembl_gene_id=ENSG00000173473;ensembl_tx=ENST00000425518;identifier=SMA…	0	.
chr3	47638692	47638812	ensembl_gn=SMARCC1;ensembl_gene_id=ENSG00000173473;ensembl_tx=ENST00000254480;identifier=ENSG00000173473;ensembl_gn=SMARCC1;ensembl_gene_id=ENSG00000173473;ensembl_tx=ENST00000254480;identifier=SMARCC1;ensembl_gn=SMARCC1;ensembl_gene_id=ENSG00000173473;ensembl_tx=ENST00000425518;identifier=ENSG00000173473;ensembl_gn=SMARCC1;ensembl_gene_id=ENSG00000173473;ensembl_tx=ENST00000425518;identifier=SMA…	0	.
chr3	47661283	47661465	ensembl_gn=SMARCC1;ensembl_gene_id=ENSG00000173473;ensembl_tx=ENST00000254480;identifier=ENSG00000173473;ensembl_gn=SMARCC1;ensembl_gene_id=ENSG00000173473;ensembl_tx=ENST00000254480;identifier=SMARCC1;ensembl_gn=SMARCC1;ensembl_gene_id=ENSG00000173473;ensembl_tx=ENST00000425518;identifier=ENSG00000173473;ensembl_gn=SMARCC1;ensembl_gene_id=ENSG00000173473;ensembl_tx=ENST00000425518;identifier=SMA…	0	.
chr3	47662323	47662602	ensembl_gn=SMARCC1;ensembl_gene_id=ENSG00000173473;ensembl_tx=ENST00000254480;identifier=ENSG00000173473;ensembl_gn=SMARCC1;ensembl_gene_id=ENSG00000173473;ensembl_tx=ENST00000254480;identifier=SMARCC1;ensembl_gn=SMARCC1;ensembl_gene_id=ENSG00000173473;ensembl_tx=ENST00000425518;identifier=ENSG00000173473;ensembl_gn=SMARCC1;ensembl_gene_id=ENSG00000173473;ensembl_tx=ENST00000425518;identifier=SMA…	0	.
chr3	47670339	47670727	ensembl_gn=SMARCC1;ensembl_gene_id=ENSG00000173473;ensembl_tx=ENST00000254480;identifier=ENSG00000173473;ensembl_gn=SMARCC1;ensembl_gene_id=ENSG00000173473;ensembl_tx=ENST00000254480;identifier=SMARCC1;ensembl_gn=SMARCC1;ensembl_gene_id=ENSG00000173473;ensembl_tx=ENST00000425518;identifier=ENSG00000173473;ensembl_gn=SMARCC1;ensembl_gene_id=ENSG00000173473;ensembl_tx=ENST00000425518;identifier=SMA…	0	.
chr3	47675464	47675598	ensembl_gn=SMARCC1;ensembl_gene_id=ENSG00000173473;ensembl_tx=ENST00000254480;identifier=ENSG00000173473;ensembl_gn=SMARCC1;ensembl_gene_id=ENSG00000173473;ensembl_tx=ENST00000254480;identifier=SMARCC1;ensembl_gn=SMARCC1;ensembl_gene_id=ENSG00000173473;ensembl_tx=ENST00000425518;identifier=ENSG00000173473;ensembl_gn=SMARCC1;ensembl_gene_id=ENSG00000173473;ensembl_tx=ENST00000425518;identifier=SMA…	0	.
chr3	47676618	47676792	ensembl_gn=SMARCC1;ensembl_gene_id=ENSG00000173473;ensembl_tx=ENST00000254480;identifier=ENSG00000173473;ensembl_gn=SMARCC1;ensembl_gene_id=ENSG00000173473;ensembl_tx=ENST00000254480;identifier=SMARCC1;ensembl_gn=SMARCC1;ensembl_gene_id=ENSG00000173473;ensembl_tx=ENST00000425518;identifier=ENSG00000173473;ensembl_gn=SMARCC1;ensembl_gene_id=ENSG00000173473;ensembl_tx=ENST00000425518;identifier=SMA…	0	.
chr3	47678185	47678375	ensembl_gn=SMARCC1;ensembl_gene_id=ENSG00000173473;ensembl_tx=ENST00000254480;identifier=ENSG00000173473;ensembl_gn=SMARCC1;ensembl_gene_id=ENSG00000173473;ensembl_tx=ENST00000254480;identifier=SMARCC1;ensembl_gn=SMARCC1;ensembl_gene_id=ENSG00000173473;ensembl_tx=ENST00000425518;identifier=ENSG00000173473;ensembl_gn=SMARCC1;ensembl_gene_id=ENSG00000173473;ensembl_tx=ENST00000425518;identifier=SMA…	0	.
chr3	47680212	47680518	ensembl_gn=SMARCC1;ensembl_gene_id=ENSG00000173473;ensembl_tx=ENST00000254480;identifier=ENSG00000173473;ensembl_gn=SMARCC1;ensembl_gene_id=ENSG00000173473;ensembl_tx=ENST00000254480;identifier=SMARCC1;ensembl_gn=SMARCC1;ensembl_gene_id=ENSG00000173473;ensembl_tx=ENST00000425518;identifier=ENSG00000173473;ensembl_gn=SMARCC1;ensembl_gene_id=ENSG00000173473;ensembl_tx=ENST00000425518;identifier=SMA…	0	.
chr3	47686038	47686180	ensembl_gn=SMARCC1;ensembl_gene_id=ENSG00000173473;ensembl_tx=ENST00000254480;identifier=ENSG00000173473;ensembl_gn=SMARCC1;ensembl_gene_id=ENSG00000173473;ensembl_tx=ENST00000254480;identifier=SMARCC1;ensembl_gn=SMARCC1;ensembl_gene_id=ENSG00000173473;ensembl_tx=ENST00000425518;identifier=ENSG00000173473;ensembl_gn=SMARCC1;ensembl_gene_id=ENSG00000173473;ensembl_tx=ENST00000425518;identifier=SMA…	0	.
chr3	47689345	47689465	ensembl_gn=SMARCC1;ensembl_gene_id=ENSG00000173473;ensembl_tx=ENST00000254480;identifier=ENSG00000173473;ensembl_gn=SMARCC1;ensembl_gene_id=ENSG00000173473;ensembl_tx=ENST00000254480;identifier=SMARCC1;ensembl_gn=SMARCC1;ensembl_gene_id=ENSG00000173473;ensembl_tx=ENST00000425518;identifier=ENSG00000173473;ensembl_gn=SMARCC1;ensembl_gene_id=ENSG00000173473;ensembl_tx=ENST00000425518;identifier=SMA…	0	.
chr3	47693210	47693330	ensembl_gn=SMARCC1;ensembl_gene_id=ENSG00000173473;ensembl_tx=ENST00000254480;identifier=ENSG00000173473;ensembl_gn=SMARCC1;ensembl_gene_id=ENSG00000173473;ensembl_tx=ENST00000254480;identifier=SMARCC1;ensembl_gn=SMARCC1;ensembl_gene_id=ENSG00000173473;ensembl_tx=ENST00000425518;identifier=ENSG00000173473;ensembl_gn=SMARCC1;ensembl_gene_id=ENSG00000173473;ensembl_tx=ENST00000425518;identifier=SMA…	0	.
chr3	47701267	47701664	ensembl_gn=SMARCC1;ensembl_gene_id=ENSG00000173473;ensembl_tx=ENST00000254480;identifier=ENSG00000173473;ensembl_gn=SMARCC1;ensembl_gene_id=ENSG00000173473;ensembl_tx=ENST00000254480;identifier=SMARCC1;ensembl_gn=SMARCC1;ensembl_gene_id=ENSG00000173473;ensembl_tx=ENST00000425518;identifier=ENSG00000173473;ensembl_gn=SMARCC1;ensembl_gene_id=ENSG00000173473;ensembl_tx=ENST00000425518;identifier=SMA…	0	.
chr3	47706398	47706540	ensembl_gn=SMARCC1;ensembl_gene_id=ENSG00000173473;ensembl_tx=ENST00000254480;identifier=ENSG00000173473;ensembl_gn=SMARCC1;ensembl_gene_id=ENSG00000173473;ensembl_tx=ENST00000254480;identifier=SMARCC1;ensembl_gn=SMARCC1;ensembl_gene_id=ENSG00000173473;ensembl_tx=ENST00000425518;identifier=ENSG00000173473;ensembl_gn=SMARCC1;ensembl_gene_id=ENSG00000173473;ensembl_tx=ENST00000425518;identifier=SMA…	0	.
chr3	47710672	47710818	ensembl_gn=SMARCC1;ensembl_gene_id=ENSG00000173473;ensembl_tx=ENST00000254480;identifier=ENSG00000173473;ensembl_gn=SMARCC1;ensembl_gene_id=ENSG00000173473;ensembl_tx=ENST00000254480;identifier=SMARCC1;ensembl_gn=SMARCC1;ensembl_gene_id=ENSG00000173473;ensembl_tx=ENST00000425518;identifier=ENSG00000173473;ensembl_gn=SMARCC1;ensembl_gene_id=ENSG00000173473;ensembl_tx=ENST00000425518;identifier=SMA…	0	.
chr3	47714392	47714512	ensembl_gn=SMARCC1;ensembl_gene_id=ENSG00000173473;ensembl_tx=ENST00000254480;identifier=ENSG00000173473;ensembl_gn=SMARCC1;ensembl_gene_id=ENSG00000173473;ensembl_tx=ENST00000254480;identifier=SMARCC1;ensembl_gn=SMARCC1;ensembl_gene_id=ENSG00000173473;ensembl_tx=ENST00000425518;identifier=ENSG00000173473;ensembl_gn=SMARCC1;ensembl_gene_id=ENSG00000173473;ensembl_tx=ENST00000425518;identifier=SMA…	0	.
chr3	47720640	47720760	ensembl_gn=SMARCC1;ensembl_gene_id=ENSG00000173473;ensembl_tx=ENST00000254480;identifier=ENSG00000173473;ensembl_gn=SMARCC1;ensembl_gene_id=ENSG00000173473;ensembl_tx=ENST00000254480;identifier=SMARCC1;ensembl_gn=SMARCC1;ensembl_gene_id=ENSG00000173473;ensembl_tx=ENST00000425518;identifier=ENSG00000173473;ensembl_gn=SMARCC1;ensembl_gene_id=ENSG00000173473;ensembl_tx=ENST00000425518;identifier=SMA…	0	.
chr3	47728999	47729119	ensembl_gn=SMARCC1;ensembl_gene_id=ENSG00000173473;ensembl_tx=ENST00000254480;identifier=ENSG00000173473;ensembl_gn=SMARCC1;ensembl_gene_id=ENSG00000173473;ensembl_tx=ENST00000254480;identifier=SMARCC1;ensembl_gn=SMARCC1;ensembl_gene_id=ENSG00000173473;ensembl_tx=ENST00000425518;identifier=ENSG00000173473;ensembl_gn=SMARCC1;ensembl_gene_id=ENSG00000173473;ensembl_tx=ENST00000425518;identifier=SMA…	0	.
chr3	47736020	47736140	ensembl_gn=SMARCC1;ensembl_gene_id=ENSG00000173473;ensembl_tx=ENST00000254480;identifier=ENSG00000173473;ensembl_gn=SMARCC1;ensembl_gene_id=ENSG00000173473;ensembl_tx=ENST00000254480;identifier=SMARCC1;ensembl_gn=SMARCC1;ensembl_gene_id=ENSG00000173473;ensembl_tx=ENST00000425518;identifier=ENSG00000173473;ensembl_gn=SMARCC1;ensembl_gene_id=ENSG00000173473;ensembl_tx=ENST00000425518;identifier=SMA…	0	.
chr3	47738009	47738129	ensembl_gn=SMARCC1;ensembl_gene_id=ENSG00000173473;ensembl_tx=ENST00000254480;identifier=ENSG00000173473;ensembl_gn=SMARCC1;ensembl_gene_id=ENSG00000173473;ensembl_tx=ENST00000254480;identifier=SMARCC1;ensembl_gn=SMARCC1;ensembl_gene_id=ENSG00000173473;ensembl_tx=ENST00000425518;identifier=ENSG00000173473;ensembl_gn=SMARCC1;ensembl_gene_id=ENSG00000173473;ensembl_tx=ENST00000425518;identifier=SMA…	0	.
chr3	47745890	47746010	ensembl_gn=SMARCC1;ensembl_gene_id=ENSG00000173473;ensembl_tx=ENST00000254480;identifier=ENSG00000173473;ensembl_gn=SMARCC1;ensembl_gene_id=ENSG00000173473;ensembl_tx=ENST00000254480;identifier=SMARCC1;ensembl_gn=SMARCC1;ensembl_gene_id=ENSG00000173473;ensembl_tx=ENST00000425518;identifier=ENSG00000173473;ensembl_gn=SMARCC1;ensembl_gene_id=ENSG00000173473;ensembl_tx=ENST00000425518;identifier=SMA…	0	.
chr3	47772806	47772946	ensembl_gn=SMARCC1;ensembl_gene_id=ENSG00000173473;ensembl_tx=ENST00000254480;identifier=ENSG00000173473;ensembl_gn=SMARCC1;ensembl_gene_id=ENSG00000173473;ensembl_tx=ENST00000254480;identifier=SMARCC1;ensembl_gn=SMARCC1;ensembl_gene_id=ENSG00000173473;ensembl_tx=ENST00000425518;identifier=ENSG00000173473;ensembl_gn=SMARCC1;ensembl_gene_id=ENSG00000173473;ensembl_tx=ENST00000425518;identifier=SMA…	0	.
chr3	47781592	47781927	ensembl_gn=SMARCC1;ensembl_gene_id=ENSG00000173473;ensembl_tx=ENST00000254480;identifier=ENSG00000173473;ensembl_gn=SMARCC1;ensembl_gene_id=ENSG00000173473;ensembl_tx=ENST00000254480;identifier=SMARCC1;ensembl_gn=SMARCC1;ensembl_gene_id=ENSG00000173473;ensembl_tx=ENST00000454240;identifier=ENSG00000173473;ensembl_gn=SMARCC1;ensembl_gene_id=ENSG00000173473;ensembl_tx=ENST00000454240;identifier=SMA…	0	.
chr3	47782004	47782124	ensembl_gn=SMARCC1;ensembl_gene_id=ENSG00000173473;ensembl_tx=ENST00000425518;identifier=ENSG00000173473;ensembl_gn=SMARCC1;ensembl_gene_id=ENSG00000173473;ensembl_tx=ENST00000425518;identifier=SMARCC1	0	.
chr3	52545341	52548245	ensembl_gn=PBRM1;ensembl_gene_id=ENSG00000163939;ensembl_tx=ENST00000296302;identifier=ENSG00000163939;ensembl_gn=PBRM1;ensembl_gene_id=ENSG00000163939;ensembl_tx=ENST00000296302;identifier=PBRM1;ensembl_gn=PBRM1;ensembl_gene_id=ENSG00000163939;ensembl_tx=ENST00000337303;identifier=ENSG00000163939;ensembl_gn=PBRM1;ensembl_gene_id=ENSG00000163939;ensembl_tx=ENST00000337303;identifier=PBRM1;ensembl…	0	.
chr3	52550410	52550647	ensembl_gn=PBRM1;ensembl_gene_id=ENSG00000163939;ensembl_tx=ENST00000296302;identifier=ENSG00000163939;ensembl_gn=PBRM1;ensembl_gene_id=ENSG00000163939;ensembl_tx=ENST00000296302;identifier=PBRM1;ensembl_gn=PBRM1;ensembl_gene_id=ENSG00000163939;ensembl_tx=ENST00000337303;identifier=ENSG00000163939;ensembl_gn=PBRM1;ensembl_gene_id=ENSG00000163939;ensembl_tx=ENST00000337303;identifier=PBRM1;ensembl…	0	.
chr3	52550722	52550842	ensembl_gn=PBRM1;ensembl_gene_id=ENSG00000163939;ensembl_tx=ENST00000296302;identifier=ENSG00000163939;ensembl_gn=PBRM1;ensembl_gene_id=ENSG00000163939;ensembl_tx=ENST00000296302;identifier=PBRM1;ensembl_gn=PBRM1;ensembl_gene_id=ENSG00000163939;ensembl_tx=ENST00000337303;identifier=ENSG00000163939;ensembl_gn=PBRM1;ensembl_gene_id=ENSG00000163939;ensembl_tx=ENST00000337303;identifier=PBRM1;ensembl…	0	.
chr3	52554713	52554889	ensembl_gn=PBRM1;ensembl_gene_id=ENSG00000163939;ensembl_tx=ENST00000296302;identifier=ENSG00000163939;ensembl_gn=PBRM1;ensembl_gene_id=ENSG00000163939;ensembl_tx=ENST00000296302;identifier=PBRM1;ensembl_gn=PBRM1;ensembl_gene_id=ENSG00000163939;ensembl_tx=ENST00000356770;identifier=ENSG00000163939;ensembl_gn=PBRM1;ensembl_gene_id=ENSG00000163939;ensembl_tx=ENST00000356770;identifier=PBRM1;ensembl…	0	.
chr3	52558238	52558423	ensembl_gn=PBRM1;ensembl_gene_id=ENSG00000163939;ensembl_tx=ENST00000296302;identifier=ENSG00000163939;ensembl_gn=PBRM1;ensembl_gene_id=ENSG00000163939;ensembl_tx=ENST00000296302;identifier=PBRM1;ensembl_gn=PBRM1;ensembl_gene_id=ENSG00000163939;ensembl_tx=ENST00000409114;identifier=ENSG00000163939;ensembl_gn=PBRM1;ensembl_gene_id=ENSG00000163939;ensembl_tx=ENST00000409114;identifier=PBRM1	0	.
chr3	52561756	52561978	ensembl_gn=PBRM1;ensembl_gene_id=ENSG00000163939;ensembl_tx=ENST00000296302;identifier=ENSG00000163939;ensembl_gn=PBRM1;ensembl_gene_id=ENSG00000163939;ensembl_tx=ENST00000296302;identifier=PBRM1;ensembl_gn=PBRM1;ensembl_gene_id=ENSG00000163939;ensembl_tx=ENST00000337303;identifier=ENSG00000163939;ensembl_gn=PBRM1;ensembl_gene_id=ENSG00000163939;ensembl_tx=ENST00000337303;identifier=PBRM1;ensembl…	0	.
chr3	52563272	52563503	ensembl_gn=PBRM1;ensembl_gene_id=ENSG00000163939;ensembl_tx=ENST00000296302;identifier=ENSG00000163939;ensembl_gn=PBRM1;ensembl_gene_id=ENSG00000163939;ensembl_tx=ENST00000296302;identifier=PBRM1;ensembl_gn=PBRM1;ensembl_gene_id=ENSG00000163939;ensembl_tx=ENST00000337303;identifier=ENSG00000163939;ensembl_gn=PBRM1;ensembl_gene_id=ENSG00000163939;ensembl_tx=ENST00000337303;identifier=PBRM1;ensembl…	0	.
chr3	52564039	52564243	ensembl_gn=PBRM1;ensembl_gene_id=ENSG00000163939;ensembl_tx=ENST00000296302;identifier=ENSG00000163939;ensembl_gn=PBRM1;ensembl_gene_id=ENSG00000163939;ensembl_tx=ENST00000296302;identifier=PBRM1;ensembl_gn=PBRM1;ensembl_gene_id=ENSG00000163939;ensembl_tx=ENST00000337303;identifier=ENSG00000163939;ensembl_gn=PBRM1;ensembl_gene_id=ENSG00000163939;ensembl_tx=ENST00000337303;identifier=PBRM1;ensembl…	0	.
chr3	52576530	52576708	ensembl_gn=PBRM1;ensembl_gene_id=ENSG00000163939;ensembl_tx=ENST00000296302;identifier=ENSG00000163939;ensembl_gn=PBRM1;ensembl_gene_id=ENSG00000163939;ensembl_tx=ENST00000296302;identifier=PBRM1;ensembl_gn=PBRM1;ensembl_gene_id=ENSG00000163939;ensembl_tx=ENST00000337303;identifier=ENSG00000163939;ensembl_gn=PBRM1;ensembl_gene_id=ENSG00000163939;ensembl_tx=ENST00000337303;identifier=PBRM1;ensembl…	0	.
chr3	52579043	52579209	ensembl_gn=PBRM1;ensembl_gene_id=ENSG00000163939;ensembl_tx=ENST00000296302;identifier=ENSG00000163939;ensembl_gn=PBRM1;ensembl_gene_id=ENSG00000163939;ensembl_tx=ENST00000296302;identifier=PBRM1;ensembl_gn=PBRM1;ensembl_gene_id=ENSG00000163939;ensembl_tx=ENST00000337303;identifier=ENSG00000163939;ensembl_gn=PBRM1;ensembl_gene_id=ENSG00000163939;ensembl_tx=ENST00000337303;identifier=PBRM1;ensembl…	0	.
chr3	52585462	52586698	ensembl_gn=PBRM1;ensembl_gene_id=ENSG00000163939;ensembl_tx=ENST00000296302;identifier=ENSG00000163939;ensembl_gn=PBRM1;ensembl_gene_id=ENSG00000163939;ensembl_tx=ENST00000296302;identifier=PBRM1;ensembl_gn=PBRM1;ensembl_gene_id=ENSG00000163939;ensembl_tx=ENST00000337303;identifier=ENSG00000163939;ensembl_gn=PBRM1;ensembl_gene_id=ENSG00000163939;ensembl_tx=ENST00000337303;identifier=PBRM1;ensembl…	0	.
chr3	52587342	52587520	ensembl_gn=PBRM1;ensembl_gene_id=ENSG00000163939;ensembl_tx=ENST00000296302;identifier=ENSG00000163939;ensembl_gn=PBRM1;ensembl_gene_id=ENSG00000163939;ensembl_tx=ENST00000296302;identifier=PBRM1;ensembl_gn=PBRM1;ensembl_gene_id=ENSG00000163939;ensembl_tx=ENST00000337303;identifier=ENSG00000163939;ensembl_gn=PBRM1;ensembl_gene_id=ENSG00000163939;ensembl_tx=ENST00000337303;identifier=PBRM1;ensembl…	0	.
chr3	52589059	52589265	ensembl_gn=PBRM1;ensembl_gene_id=ENSG00000163939;ensembl_tx=ENST00000296302;identifier=ENSG00000163939;ensembl_gn=PBRM1;ensembl_gene_id=ENSG00000163939;ensembl_tx=ENST00000296302;identifier=PBRM1;ensembl_gn=PBRM1;ensembl_gene_id=ENSG00000163939;ensembl_tx=ENST00000337303;identifier=ENSG00000163939;ensembl_gn=PBRM1;ensembl_gene_id=ENSG00000163939;ensembl_tx=ENST00000337303;identifier=PBRM1;ensembl…	0	.
chr3	52603510	52603742	ensembl_gn=PBRM1;ensembl_gene_id=ENSG00000163939;ensembl_tx=ENST00000296302;identifier=ENSG00000163939;ensembl_gn=PBRM1;ensembl_gene_id=ENSG00000163939;ensembl_tx=ENST00000296302;identifier=PBRM1;ensembl_gn=PBRM1;ensembl_gene_id=ENSG00000163939;ensembl_tx=ENST00000337303;identifier=ENSG00000163939;ensembl_gn=PBRM1;ensembl_gene_id=ENSG00000163939;ensembl_tx=ENST00000337303;identifier=PBRM1;ensembl…	0	.
chr3	52609075	52609965	ensembl_gn=PBRM1;ensembl_gene_id=ENSG00000163939;ensembl_tx=ENST00000296302;identifier=ENSG00000163939;ensembl_gn=PBRM1;ensembl_gene_id=ENSG00000163939;ensembl_tx=ENST00000296302;identifier=PBRM1;ensembl_gn=PBRM1;ensembl_gene_id=ENSG00000163939;ensembl_tx=ENST00000337303;identifier=ENSG00000163939;ensembl_gn=PBRM1;ensembl_gene_id=ENSG00000163939;ensembl_tx=ENST00000337303;identifier=PBRM1;ensembl…	0	.
chr3	52615340	52615466	ensembl_gn=PBRM1;ensembl_gene_id=ENSG00000163939;ensembl_tx=ENST00000296302;identifier=ENSG00000163939;ensembl_gn=PBRM1;ensembl_gene_id=ENSG00000163939;ensembl_tx=ENST00000296302;identifier=PBRM1;ensembl_gn=PBRM1;ensembl_gene_id=ENSG00000163939;ensembl_tx=ENST00000337303;identifier=ENSG00000163939;ensembl_gn=PBRM1;ensembl_gene_id=ENSG00000163939;ensembl_tx=ENST00000337303;identifier=PBRM1;ensembl…	0	.
chr3	52617251	52617548	ensembl_gn=PBRM1;ensembl_gene_id=ENSG00000163939;ensembl_tx=ENST00000296302;identifier=ENSG00000163939;ensembl_gn=PBRM1;ensembl_gene_id=ENSG00000163939;ensembl_tx=ENST00000296302;identifier=PBRM1;ensembl_gn=PBRM1;ensembl_gene_id=ENSG00000163939;ensembl_tx=ENST00000337303;identifier=ENSG00000163939;ensembl_gn=PBRM1;ensembl_gene_id=ENSG00000163939;ensembl_tx=ENST00000337303;identifier=PBRM1;ensembl…	0	.
chr3	52624859	52624979	ensembl_gn=PBRM1;ensembl_gene_id=ENSG00000163939;ensembl_tx=ENST00000409114;identifier=ENSG00000163939;ensembl_gn=PBRM1;ensembl_gene_id=ENSG00000163939;ensembl_tx=ENST00000409114;identifier=PBRM1;ensembl_gn=PBRM1;ensembl_gene_id=ENSG00000163939;ensembl_tx=ENST00000409767;identifier=ENSG00000163939;ensembl_gn=PBRM1;ensembl_gene_id=ENSG00000163939;ensembl_tx=ENST00000409767;identifier=PBRM1;ensembl…	0	.
chr3	52627261	52627381	ensembl_gn=PBRM1;ensembl_gene_id=ENSG00000163939;ensembl_tx=ENST00000296302;identifier=ENSG00000163939;ensembl_gn=PBRM1;ensembl_gene_id=ENSG00000163939;ensembl_tx=ENST00000296302;identifier=PBRM1;ensembl_gn=PBRM1;ensembl_gene_id=ENSG00000163939;ensembl_tx=ENST00000337303;identifier=ENSG00000163939;ensembl_gn=PBRM1;ensembl_gene_id=ENSG00000163939;ensembl_tx=ENST00000337303;identifier=PBRM1;ensembl…	0	.
chr3	52628883	52629045	ensembl_gn=PBRM1;ensembl_gene_id=ENSG00000163939;ensembl_tx=ENST00000296302;identifier=ENSG00000163939;ensembl_gn=PBRM1;ensembl_gene_id=ENSG00000163939;ensembl_tx=ENST00000296302;identifier=PBRM1;ensembl_gn=PBRM1;ensembl_gene_id=ENSG00000163939;ensembl_tx=ENST00000337303;identifier=ENSG00000163939;ensembl_gn=PBRM1;ensembl_gene_id=ENSG00000163939;ensembl_tx=ENST00000337303;identifier=PBRM1;ensembl…	0	.
chr3	52634591	52634825	ensembl_gn=PBRM1;ensembl_gene_id=ENSG00000163939;ensembl_tx=ENST00000296302;identifier=ENSG00000163939;ensembl_gn=PBRM1;ensembl_gene_id=ENSG00000163939;ensembl_tx=ENST00000296302;identifier=PBRM1;ensembl_gn=PBRM1;ensembl_gene_id=ENSG00000163939;ensembl_tx=ENST00000337303;identifier=ENSG00000163939;ensembl_gn=PBRM1;ensembl_gene_id=ENSG00000163939;ensembl_tx=ENST00000337303;identifier=PBRM1;ensembl…	0	.
chr3	52641939	52642059	ensembl_gn=PBRM1;ensembl_gene_id=ENSG00000163939;ensembl_tx=ENST00000296302;identifier=ENSG00000163939;ensembl_gn=PBRM1;ensembl_gene_id=ENSG00000163939;ensembl_tx=ENST00000296302;identifier=PBRM1;ensembl_gn=PBRM1;ensembl_gene_id=ENSG00000163939;ensembl_tx=ENST00000337303;identifier=ENSG00000163939;ensembl_gn=PBRM1;ensembl_gene_id=ENSG00000163939;ensembl_tx=ENST00000337303;identifier=PBRM1;ensembl…	0	.
chr3	52643235	52643355	ensembl_gn=PBRM1;ensembl_gene_id=ENSG00000163939;ensembl_tx=ENST00000296302;identifier=ENSG00000163939;ensembl_gn=PBRM1;ensembl_gene_id=ENSG00000163939;ensembl_tx=ENST00000296302;identifier=PBRM1;ensembl_gn=PBRM1;ensembl_gene_id=ENSG00000163939;ensembl_tx=ENST00000337303;identifier=ENSG00000163939;ensembl_gn=PBRM1;ensembl_gene_id=ENSG00000163939;ensembl_tx=ENST00000337303;identifier=PBRM1;ensembl…	0	.
chr3	52644686	52644806	ensembl_gn=PBRM1;ensembl_gene_id=ENSG00000163939;ensembl_tx=ENST00000296302;identifier=ENSG00000163939;ensembl_gn=PBRM1;ensembl_gene_id=ENSG00000163939;ensembl_tx=ENST00000296302;identifier=PBRM1;ensembl_gn=PBRM1;ensembl_gene_id=ENSG00000163939;ensembl_tx=ENST00000337303;identifier=ENSG00000163939;ensembl_gn=PBRM1;ensembl_gene_id=ENSG00000163939;ensembl_tx=ENST00000337303;identifier=PBRM1;ensembl…	0	.
chr3	52648333	52648453	ensembl_gn=PBRM1;ensembl_gene_id=ENSG00000163939;ensembl_tx=ENST00000296302;identifier=ENSG00000163939;ensembl_gn=PBRM1;ensembl_gene_id=ENSG00000163939;ensembl_tx=ENST00000296302;identifier=PBRM1;ensembl_gn=PBRM1;ensembl_gene_id=ENSG00000163939;ensembl_tx=ENST00000337303;identifier=ENSG00000163939;ensembl_gn=PBRM1;ensembl_gene_id=ENSG00000163939;ensembl_tx=ENST00000337303;identifier=PBRM1;ensembl…	0	.
chr3	52651716	52651836	ensembl_gn=PBRM1;ensembl_gene_id=ENSG00000163939;ensembl_tx=ENST00000296302;identifier=ENSG00000163939;ensembl_gn=PBRM1;ensembl_gene_id=ENSG00000163939;ensembl_tx=ENST00000296302;identifier=PBRM1;ensembl_gn=PBRM1;ensembl_gene_id=ENSG00000163939;ensembl_tx=ENST00000337303;identifier=ENSG00000163939;ensembl_gn=PBRM1;ensembl_gene_id=ENSG00000163939;ensembl_tx=ENST00000337303;identifier=PBRM1;ensembl…	0	.
chr3	52658188	52658325	ensembl_gn=PBRM1;ensembl_gene_id=ENSG00000163939;ensembl_tx=ENST00000296302;identifier=ENSG00000163939;ensembl_gn=PBRM1;ensembl_gene_id=ENSG00000163939;ensembl_tx=ENST00000296302;identifier=PBRM1;ensembl_gn=PBRM1;ensembl_gene_id=ENSG00000163939;ensembl_tx=ENST00000337303;identifier=ENSG00000163939;ensembl_gn=PBRM1;ensembl_gene_id=ENSG00000163939;ensembl_tx=ENST00000337303;identifier=PBRM1;ensembl…	0	.
chr3	52662122	52662286	ensembl_gn=PBRM1;ensembl_gene_id=ENSG00000163939;ensembl_tx=ENST00000296302;identifier=ENSG00000163939;ensembl_gn=PBRM1;ensembl_gene_id=ENSG00000163939;ensembl_tx=ENST00000296302;identifier=PBRM1;ensembl_gn=PBRM1;ensembl_gene_id=ENSG00000163939;ensembl_tx=ENST00000337303;identifier=ENSG00000163939;ensembl_gn=PBRM1;ensembl_gene_id=ENSG00000163939;ensembl_tx=ENST00000337303;identifier=PBRM1;ensembl…	0	.
chr3	52668487	52668655	ensembl_gn=PBRM1;ensembl_gene_id=ENSG00000163939;ensembl_tx=ENST00000296302;identifier=ENSG00000163939;ensembl_gn=PBRM1;ensembl_gene_id=ENSG00000163939;ensembl_tx=ENST00000296302;identifier=PBRM1;ensembl_gn=PBRM1;ensembl_gene_id=ENSG00000163939;ensembl_tx=ENST00000337303;identifier=ENSG00000163939;ensembl_gn=PBRM1;ensembl_gene_id=ENSG00000163939;ensembl_tx=ENST00000337303;identifier=PBRM1;ensembl…	0	.
chr3	52678488	52678608	ensembl_gn=PBRM1;ensembl_gene_id=ENSG00000163939;ensembl_tx=ENST00000296302;identifier=ENSG00000163939;ensembl_gn=PBRM1;ensembl_gene_id=ENSG00000163939;ensembl_tx=ENST00000296302;identifier=PBRM1;ensembl_gn=PBRM1;ensembl_gene_id=ENSG00000163939;ensembl_tx=ENST00000337303;identifier=ENSG00000163939;ensembl_gn=PBRM1;ensembl_gene_id=ENSG00000163939;ensembl_tx=ENST00000337303;identifier=PBRM1;ensembl…	0	.
chr3	52679563	52679736	ensembl_gn=PBRM1;ensembl_gene_id=ENSG00000163939;ensembl_tx=ENST00000296302;identifier=ENSG00000163939;ensembl_gn=PBRM1;ensembl_gene_id=ENSG00000163939;ensembl_tx=ENST00000296302;identifier=PBRM1;ensembl_gn=PBRM1;ensembl_gene_id=ENSG00000163939;ensembl_tx=ENST00000337303;identifier=ENSG00000163939;ensembl_gn=PBRM1;ensembl_gene_id=ENSG00000163939;ensembl_tx=ENST00000337303;identifier=PBRM1;ensembl…	0	.
chr3	52681693	52681830	ensembl_gn=PBRM1;ensembl_gene_id=ENSG00000163939;ensembl_tx=ENST00000424867;identifier=ENSG00000163939;ensembl_gn=PBRM1;ensembl_gene_id=ENSG00000163939;ensembl_tx=ENST00000424867;identifier=PBRM1;ensembl_gn=PBRM1;ensembl_gene_id=ENSG00000163939;ensembl_tx=ENST00000439181;identifier=ENSG00000163939;ensembl_gn=PBRM1;ensembl_gene_id=ENSG00000163939;ensembl_tx=ENST00000439181;identifier=PBRM1	0	.
chr3	52682081	52682243	ensembl_gn=PBRM1;ensembl_gene_id=ENSG00000163939;ensembl_tx=ENST00000420148;identifier=ENSG00000163939;ensembl_gn=PBRM1;ensembl_gene_id=ENSG00000163939;ensembl_tx=ENST00000420148;identifier=PBRM1;ensembl_gn=PBRM1;ensembl_gene_id=ENSG00000163939;ensembl_tx=ENST00000424867;identifier=ENSG00000163939;ensembl_gn=PBRM1;ensembl_gene_id=ENSG00000163939;ensembl_tx=ENST00000424867;identifier=PBRM1;ensembl…	0	.
chr3	52684825	52684945	ensembl_gn=PBRM1;ensembl_gene_id=ENSG00000163939;ensembl_tx=ENST00000424867;identifier=ENSG00000163939;ensembl_gn=PBRM1;ensembl_gene_id=ENSG00000163939;ensembl_tx=ENST00000424867;identifier=PBRM1;ensembl_gn=PBRM1;ensembl_gene_id=ENSG00000163939;ensembl_tx=ENST00000458294;identifier=ENSG00000163939;ensembl_gn=PBRM1;ensembl_gene_id=ENSG00000163939;ensembl_tx=ENST00000458294;identifier=PBRM1	0	.
chr3	52685425	52685592	ensembl_gn=PBRM1;ensembl_gene_id=ENSG00000163939;ensembl_tx=ENST00000439181;identifier=ENSG00000163939;ensembl_gn=PBRM1;ensembl_gene_id=ENSG00000163939;ensembl_tx=ENST00000439181;identifier=PBRM1;ensembl_gn=PBRM1;ensembl_gene_id=ENSG00000163939;ensembl_tx=ENST00000449505;identifier=ENSG00000163939;ensembl_gn=PBRM1;ensembl_gene_id=ENSG00000163939;ensembl_tx=ENST00000449505;identifier=PBRM1	0	.
chr3	52685738	52685927	ensembl_gn=PBRM1;ensembl_gene_id=ENSG00000163939;ensembl_tx=ENST00000394830;identifier=ENSG00000163939;ensembl_gn=PBRM1;ensembl_gene_id=ENSG00000163939;ensembl_tx=ENST00000394830;identifier=PBRM1;ensembl_gn=PBRM1;ensembl_gene_id=ENSG00000163939;ensembl_tx=ENST00000420148;identifier=ENSG00000163939;ensembl_gn=PBRM1;ensembl_gene_id=ENSG00000163939;ensembl_tx=ENST00000420148;identifier=PBRM1;ensembl…	0	.
chr5	850280	850612	ensembl_gn=BRD9;ensembl_gene_id=ENSG00000028310;ensembl_tx=ENST00000493082;identifier=BRD9;ensembl_gn=BRD9;ensembl_gene_id=ENSG00000028310;ensembl_tx=ENST00000493082;identifier=ENSG00000028310	0	.
chr5	863730	864578	ensembl_gn=BRD9;ensembl_gene_id=ENSG00000028310;ensembl_tx=ENST00000467963;identifier=BRD9;ensembl_gn=BRD9;ensembl_gene_id=ENSG00000028310;ensembl_tx=ENST00000467963;identifier=ENSG00000028310;ensembl_gn=BRD9;ensembl_gene_id=ENSG00000028310;ensembl_tx=ENST00000483173;identifier=BRD9;ensembl_gn=BRD9;ensembl_gene_id=ENSG00000028310;ensembl_tx=ENST00000483173;identifier=ENSG00000028310;ensembl_gn=BR…	0	.
chr5	865403	866511	ensembl_gn=BRD9;ensembl_gene_id=ENSG00000028310;ensembl_tx=ENST00000467963;identifier=BRD9;ensembl_gn=BRD9;ensembl_gene_id=ENSG00000028310;ensembl_tx=ENST00000467963;identifier=ENSG00000028310;ensembl_gn=BRD9;ensembl_gene_id=ENSG00000028310;ensembl_tx=ENST00000483173;identifier=BRD9;ensembl_gn=BRD9;ensembl_gene_id=ENSG00000028310;ensembl_tx=ENST00000483173;identifier=ENSG00000028310;ensembl_gn=BR…	0	.
chr5	868596	869129	ensembl_gn=BRD9;ensembl_gene_id=ENSG00000028310;ensembl_tx=ENST00000490814;identifier=BRD9;ensembl_gn=BRD9;ensembl_gene_id=ENSG00000028310;ensembl_tx=ENST00000490814;identifier=ENSG00000028310;ensembl_gn=BRD9;ensembl_gene_id=ENSG00000028310;ensembl_tx=ENST00000518250;identifier=BRD9;ensembl_gn=BRD9;ensembl_gene_id=ENSG00000028310;ensembl_tx=ENST00000518250;identifier=ENSG00000028310;ensembl_gn=BR…	0	.
chr5	869234	869414	ensembl_gn=BRD9;ensembl_gene_id=ENSG00000028310;ensembl_tx=ENST00000489816;identifier=BRD9;ensembl_gn=BRD9;ensembl_gene_id=ENSG00000028310;ensembl_tx=ENST00000489816;identifier=ENSG00000028310;ensembl_gn=BRD9;ensembl_gene_id=ENSG00000028310;ensembl_tx=ENST00000490814;identifier=BRD9;ensembl_gn=BRD9;ensembl_gene_id=ENSG00000028310;ensembl_tx=ENST00000490814;identifier=ENSG00000028310;ensembl_gn=BR…	0	.
chr5	870277	870585	ensembl_gn=BRD9;ensembl_gene_id=ENSG00000028310;ensembl_tx=ENST00000467963;identifier=BRD9;ensembl_gn=BRD9;ensembl_gene_id=ENSG00000028310;ensembl_tx=ENST00000467963;identifier=ENSG00000028310;ensembl_gn=BRD9;ensembl_gene_id=ENSG00000028310;ensembl_tx=ENST00000475706;identifier=BRD9;ensembl_gn=BRD9;ensembl_gene_id=ENSG00000028310;ensembl_tx=ENST00000475706;identifier=ENSG00000028310;ensembl_gn=BR…	0	.
chr5	871485	871605	ensembl_gn=BRD9;ensembl_gene_id=ENSG00000028310;ensembl_tx=ENST00000467963;identifier=BRD9;ensembl_gn=BRD9;ensembl_gene_id=ENSG00000028310;ensembl_tx=ENST00000467963;identifier=ENSG00000028310;ensembl_gn=BRD9;ensembl_gene_id=ENSG00000028310;ensembl_tx=ENST00000475706;identifier=BRD9;ensembl_gn=BRD9;ensembl_gene_id=ENSG00000028310;ensembl_tx=ENST00000475706;identifier=ENSG00000028310;ensembl_gn=BR…	0	.
chr5	876090	876222	ensembl_gn=BRD9;ensembl_gene_id=ENSG00000028310;ensembl_tx=ENST00000466684;identifier=BRD9;ensembl_gn=BRD9;ensembl_gene_id=ENSG00000028310;ensembl_tx=ENST00000466684;identifier=ENSG00000028310;ensembl_gn=BRD9;ensembl_gene_id=ENSG00000028310;ensembl_tx=ENST00000467963;identifier=BRD9;ensembl_gn=BRD9;ensembl_gene_id=ENSG00000028310;ensembl_tx=ENST00000467963;identifier=ENSG00000028310;ensembl_gn=BR…	0	.
chr5	878344	879325	ensembl_gn=BRD9;ensembl_gene_id=ENSG00000028310;ensembl_tx=ENST00000466684;identifier=BRD9;ensembl_gn=BRD9;ensembl_gene_id=ENSG00000028310;ensembl_tx=ENST00000466684;identifier=ENSG00000028310;ensembl_gn=BRD9;ensembl_gene_id=ENSG00000028310;ensembl_tx=ENST00000467963;identifier=BRD9;ensembl_gn=BRD9;ensembl_gene_id=ENSG00000028310;ensembl_tx=ENST00000467963;identifier=ENSG00000028310;ensembl_gn=BR…	0	.
chr5	879783	880108	ensembl_gn=BRD9;ensembl_gene_id=ENSG00000028310;ensembl_tx=ENST00000466684;identifier=BRD9;ensembl_gn=BRD9;ensembl_gene_id=ENSG00000028310;ensembl_tx=ENST00000466684;identifier=ENSG00000028310;ensembl_gn=BRD9;ensembl_gene_id=ENSG00000028310;ensembl_tx=ENST00000467963;identifier=BRD9;ensembl_gn=BRD9;ensembl_gene_id=ENSG00000028310;ensembl_tx=ENST00000467963;identifier=ENSG00000028310;ensembl_gn=BR…	0	.
chr5	881096	882555	ensembl_gn=BRD9;ensembl_gene_id=ENSG00000028310;ensembl_tx=ENST00000467963;identifier=BRD9;ensembl_gn=BRD9;ensembl_gene_id=ENSG00000028310;ensembl_tx=ENST00000467963;identifier=ENSG00000028310;ensembl_gn=BRD9;ensembl_gene_id=ENSG00000028310;ensembl_tx=ENST00000483173;identifier=BRD9;ensembl_gn=BRD9;ensembl_gene_id=ENSG00000028310;ensembl_tx=ENST00000483173;identifier=ENSG00000028310;ensembl_gn=BR…	0	.
chr5	882945	884080	ensembl_gn=BRD9;ensembl_gene_id=ENSG00000028310;ensembl_tx=ENST00000466684;identifier=BRD9;ensembl_gn=BRD9;ensembl_gene_id=ENSG00000028310;ensembl_tx=ENST00000466684;identifier=ENSG00000028310;ensembl_gn=BRD9;ensembl_gene_id=ENSG00000028310;ensembl_tx=ENST00000467963;identifier=BRD9;ensembl_gn=BRD9;ensembl_gene_id=ENSG00000028310;ensembl_tx=ENST00000467963;identifier=ENSG00000028310;ensembl_gn=BR…	0	.
chr5	886581	886777	ensembl_gn=BRD9;ensembl_gene_id=ENSG00000028310;ensembl_tx=ENST00000466684;identifier=BRD9;ensembl_gn=BRD9;ensembl_gene_id=ENSG00000028310;ensembl_tx=ENST00000466684;identifier=ENSG00000028310;ensembl_gn=BRD9;ensembl_gene_id=ENSG00000028310;ensembl_tx=ENST00000467963;identifier=BRD9;ensembl_gn=BRD9;ensembl_gene_id=ENSG00000028310;ensembl_tx=ENST00000467963;identifier=ENSG00000028310;ensembl_gn=BR…	0	.
chr5	886825	886945	ensembl_gn=BRD9;ensembl_gene_id=ENSG00000028310;ensembl_tx=ENST00000494422;identifier=BRD9;ensembl_gn=BRD9;ensembl_gene_id=ENSG00000028310;ensembl_tx=ENST00000494422;identifier=ENSG00000028310	0	.
chr5	887350	887481	ensembl_gn=BRD9;ensembl_gene_id=ENSG00000028310;ensembl_tx=ENST00000466684;identifier=BRD9;ensembl_gn=BRD9;ensembl_gene_id=ENSG00000028310;ensembl_tx=ENST00000466684;identifier=ENSG00000028310;ensembl_gn=BRD9;ensembl_gene_id=ENSG00000028310;ensembl_tx=ENST00000467963;identifier=BRD9;ensembl_gn=BRD9;ensembl_gene_id=ENSG00000028310;ensembl_tx=ENST00000467963;identifier=ENSG00000028310;ensembl_gn=BR…	0	.
chr5	888224	888417	ensembl_gn=BRD9;ensembl_gene_id=ENSG00000028310;ensembl_tx=ENST00000490814;identifier=BRD9;ensembl_gn=BRD9;ensembl_gene_id=ENSG00000028310;ensembl_tx=ENST00000490814;identifier=ENSG00000028310	0	.
chr5	889010	889175	ensembl_gn=BRD9;ensembl_gene_id=ENSG00000028310;ensembl_tx=ENST00000466684;identifier=BRD9;ensembl_gn=BRD9;ensembl_gene_id=ENSG00000028310;ensembl_tx=ENST00000466684;identifier=ENSG00000028310;ensembl_gn=BRD9;ensembl_gene_id=ENSG00000028310;ensembl_tx=ENST00000467963;identifier=BRD9;ensembl_gn=BRD9;ensembl_gene_id=ENSG00000028310;ensembl_tx=ENST00000467963;identifier=ENSG00000028310;ensembl_gn=BR…	0	.
chr5	889576	890056	ensembl_gn=BRD9;ensembl_gene_id=ENSG00000028310;ensembl_tx=ENST00000466684;identifier=BRD9;ensembl_gn=BRD9;ensembl_gene_id=ENSG00000028310;ensembl_tx=ENST00000466684;identifier=ENSG00000028310;ensembl_gn=BRD9;ensembl_gene_id=ENSG00000028310;ensembl_tx=ENST00000467963;identifier=BRD9;ensembl_gn=BRD9;ensembl_gene_id=ENSG00000028310;ensembl_tx=ENST00000467963;identifier=ENSG00000028310;ensembl_gn=BR…	0	.
chr5	891144	891560	ensembl_gn=BRD9;ensembl_gene_id=ENSG00000028310;ensembl_tx=ENST00000466684;identifier=BRD9;ensembl_gn=BRD9;ensembl_gene_id=ENSG00000028310;ensembl_tx=ENST00000466684;identifier=ENSG00000028310;ensembl_gn=BRD9;ensembl_gene_id=ENSG00000028310;ensembl_tx=ENST00000467963;identifier=BRD9;ensembl_gn=BRD9;ensembl_gene_id=ENSG00000028310;ensembl_tx=ENST00000467963;identifier=ENSG00000028310;ensembl_gn=BR…	0	.
chr5	891629	891864	ensembl_gn=BRD9;ensembl_gene_id=ENSG00000028310;ensembl_tx=ENST00000466684;identifier=BRD9;ensembl_gn=BRD9;ensembl_gene_id=ENSG00000028310;ensembl_tx=ENST00000466684;identifier=ENSG00000028310;ensembl_gn=BRD9;ensembl_gene_id=ENSG00000028310;ensembl_tx=ENST00000467963;identifier=BRD9;ensembl_gn=BRD9;ensembl_gene_id=ENSG00000028310;ensembl_tx=ENST00000467963;identifier=ENSG00000028310;ensembl_gn=BR…	0	.
chr5	892076	892569	ensembl_gn=BRD9;ensembl_gene_id=ENSG00000028310;ensembl_tx=ENST00000466684;identifier=BRD9;ensembl_gn=BRD9;ensembl_gene_id=ENSG00000028310;ensembl_tx=ENST00000466684;identifier=ENSG00000028310;ensembl_gn=BRD9;ensembl_gene_id=ENSG00000028310;ensembl_tx=ENST00000483173;identifier=BRD9;ensembl_gn=BRD9;ensembl_gene_id=ENSG00000028310;ensembl_tx=ENST00000483173;identifier=ENSG00000028310;ensembl_gn=BR…	0	.
chr5	892595	892834	ensembl_gn=BRD9;ensembl_gene_id=ENSG00000028310;ensembl_tx=ENST00000467963;identifier=BRD9;ensembl_gn=BRD9;ensembl_gene_id=ENSG00000028310;ensembl_tx=ENST00000467963;identifier=ENSG00000028310;ensembl_gn=BRD9;ensembl_gene_id=ENSG00000028310;ensembl_tx=ENST00000495265;identifier=BRD9;ensembl_gn=BRD9;ensembl_gene_id=ENSG00000028310;ensembl_tx=ENST00000495265;identifier=ENSG00000028310	0	.
chr6	156777918	156779481	ensembl_gn=ARID1B;ensembl_gene_id=ENSG00000049618;ensembl_tx=ENST00000346085;identifier=ARID1B;ensembl_gn=ARID1B;ensembl_gene_id=ENSG00000049618;ensembl_tx=ENST00000346085;identifier=ENSG00000049618;ensembl_gn=ARID1B;ensembl_gene_id=ENSG00000049618;ensembl_tx=ENST00000350026;identifier=ARID1B;ensembl_gn=ARID1B;ensembl_gene_id=ENSG00000049618;ensembl_tx=ENST00000350026;identifier=ENSG00000049618;e…	0	.
chr6	156829216	156829431	ensembl_gn=ARID1B;ensembl_gene_id=ENSG00000049618;ensembl_tx=ENST00000346085;identifier=ARID1B;ensembl_gn=ARID1B;ensembl_gene_id=ENSG00000049618;ensembl_tx=ENST00000346085;identifier=ENSG00000049618;ensembl_gn=ARID1B;ensembl_gene_id=ENSG00000049618;ensembl_tx=ENST00000350026;identifier=ARID1B;ensembl_gn=ARID1B;ensembl_gene_id=ENSG00000049618;ensembl_tx=ENST00000350026;identifier=ENSG00000049618;e…	0	.
chr6	156870088	156870394	ensembl_gn=ARID1B;ensembl_gene_id=ENSG00000049618;ensembl_tx=ENST00000494260;identifier=ARID1B;ensembl_gn=ARID1B;ensembl_gene_id=ENSG00000049618;ensembl_tx=ENST00000494260;identifier=ENSG00000049618	0	.
chr6	156871573	156871693	ensembl_gn=ARID1B;ensembl_gene_id=ENSG00000049618;ensembl_tx=ENST00000346085;identifier=ARID1B;ensembl_gn=ARID1B;ensembl_gene_id=ENSG00000049618;ensembl_tx=ENST00000346085;identifier=ENSG00000049618	0	.
chr6	156901362	156901535	ensembl_gn=ARID1B;ensembl_gene_id=ENSG00000049618;ensembl_tx=ENST00000319584;identifier=ARID1B;ensembl_gn=ARID1B;ensembl_gene_id=ENSG00000049618;ensembl_tx=ENST00000319584;identifier=ENSG00000049618;ensembl_gn=ARID1B;ensembl_gene_id=ENSG00000049618;ensembl_tx=ENST00000346085;identifier=ARID1B;ensembl_gn=ARID1B;ensembl_gene_id=ENSG00000049618;ensembl_tx=ENST00000346085;identifier=ENSG00000049618;e…	0	.
chr6	156935455	156935586	ensembl_gn=ARID1B;ensembl_gene_id=ENSG00000049618;ensembl_tx=ENST00000319584;identifier=ARID1B;ensembl_gn=ARID1B;ensembl_gene_id=ENSG00000049618;ensembl_tx=ENST00000319584;identifier=ENSG00000049618;ensembl_gn=ARID1B;ensembl_gene_id=ENSG00000049618;ensembl_tx=ENST00000346085;identifier=ARID1B;ensembl_gn=ARID1B;ensembl_gene_id=ENSG00000049618;ensembl_tx=ENST00000346085;identifier=ENSG00000049618;e…	0	.
chr6	157084651	157084915	ensembl_gn=ARID1B;ensembl_gene_id=ENSG00000049618;ensembl_tx=ENST00000319584;identifier=ARID1B;ensembl_gn=ARID1B;ensembl_gene_id=ENSG00000049618;ensembl_tx=ENST00000319584;identifier=ENSG00000049618;ensembl_gn=ARID1B;ensembl_gene_id=ENSG00000049618;ensembl_tx=ENST00000346085;identifier=ARID1B;ensembl_gn=ARID1B;ensembl_gene_id=ENSG00000049618;ensembl_tx=ENST00000346085;identifier=ENSG00000049618;e…	0	.
chr6	157110461	157111160	ensembl_gn=ARID1B;ensembl_gene_id=ENSG00000049618;ensembl_tx=ENST00000319584;identifier=ARID1B;ensembl_gn=ARID1B;ensembl_gene_id=ENSG00000049618;ensembl_tx=ENST00000319584;identifier=ENSG00000049618;ensembl_gn=ARID1B;ensembl_gene_id=ENSG00000049618;ensembl_tx=ENST00000346085;identifier=ARID1B;ensembl_gn=ARID1B;ensembl_gene_id=ENSG00000049618;ensembl_tx=ENST00000346085;identifier=ENSG00000049618;e…	0	.
chr6	157133017	157133217	ensembl_gn=ARID1B;ensembl_gene_id=ENSG00000049618;ensembl_tx=ENST00000319584;identifier=ARID1B;ensembl_gn=ARID1B;ensembl_gene_id=ENSG00000049618;ensembl_tx=ENST00000319584;identifier=ENSG00000049618;ensembl_gn=ARID1B;ensembl_gene_id=ENSG00000049618;ensembl_tx=ENST00000346085;identifier=ARID1B;ensembl_gn=ARID1B;ensembl_gene_id=ENSG00000049618;ensembl_tx=ENST00000346085;identifier=ENSG00000049618;e…	0	.
chr6	157148613	157152414	ensembl_gn=ARID1B;ensembl_gene_id=ENSG00000049618;ensembl_tx=ENST00000319584;identifier=ARID1B;ensembl_gn=ARID1B;ensembl_gene_id=ENSG00000049618;ensembl_tx=ENST00000319584;identifier=ENSG00000049618;ensembl_gn=ARID1B;ensembl_gene_id=ENSG00000049618;ensembl_tx=ENST00000346085;identifier=ARID1B;ensembl_gn=ARID1B;ensembl_gene_id=ENSG00000049618;ensembl_tx=ENST00000346085;identifier=ENSG00000049618;e…	0	.
chr6	157167029	157167195	ensembl_gn=ARID1B;ensembl_gene_id=ENSG00000049618;ensembl_tx=ENST00000319584;identifier=ARID1B;ensembl_gn=ARID1B;ensembl_gene_id=ENSG00000049618;ensembl_tx=ENST00000319584;identifier=ENSG00000049618;ensembl_gn=ARID1B;ensembl_gene_id=ENSG00000049618;ensembl_tx=ENST00000346085;identifier=ARID1B;ensembl_gn=ARID1B;ensembl_gene_id=ENSG00000049618;ensembl_tx=ENST00000346085;identifier=ENSG00000049618;e…	0	.
chr6	157173997	157174127	ensembl_gn=ARID1B;ensembl_gene_id=ENSG00000049618;ensembl_tx=ENST00000319584;identifier=ARID1B;ensembl_gn=ARID1B;ensembl_gene_id=ENSG00000049618;ensembl_tx=ENST00000319584;identifier=ENSG00000049618;ensembl_gn=ARID1B;ensembl_gene_id=ENSG00000049618;ensembl_tx=ENST00000346085;identifier=ARID1B;ensembl_gn=ARID1B;ensembl_gene_id=ENSG00000049618;ensembl_tx=ENST00000346085;identifier=ENSG00000049618;e…	0	.
chr6	157174836	157175015	ensembl_gn=ARID1B;ensembl_gene_id=ENSG00000049618;ensembl_tx=ENST00000319584;identifier=ARID1B;ensembl_gn=ARID1B;ensembl_gene_id=ENSG00000049618;ensembl_tx=ENST00000319584;identifier=ENSG00000049618;ensembl_gn=ARID1B;ensembl_gene_id=ENSG00000049618;ensembl_tx=ENST00000414678;identifier=ARID1B;ensembl_gn=ARID1B;ensembl_gene_id=ENSG00000049618;ensembl_tx=ENST00000414678;identifier=ENSG00000049618;e…	0	.
chr6	157180958	157181208	ensembl_gn=ARID1B;ensembl_gene_id=ENSG00000049618;ensembl_tx=ENST00000319584;identifier=ARID1B;ensembl_gn=ARID1B;ensembl_gene_id=ENSG00000049618;ensembl_tx=ENST00000319584;identifier=ENSG00000049618;ensembl_gn=ARID1B;ensembl_gene_id=ENSG00000049618;ensembl_tx=ENST00000346085;identifier=ARID1B;ensembl_gn=ARID1B;ensembl_gene_id=ENSG00000049618;ensembl_tx=ENST00000346085;identifier=ENSG00000049618;e…	0	.
chr6	157184220	157186630	ensembl_gn=ARID1B;ensembl_gene_id=ENSG00000049618;ensembl_tx=ENST00000319584;identifier=ARID1B;ensembl_gn=ARID1B;ensembl_gene_id=ENSG00000049618;ensembl_tx=ENST00000319584;identifier=ENSG00000049618;ensembl_gn=ARID1B;ensembl_gene_id=ENSG00000049618;ensembl_tx=ENST00000346085;identifier=ARID1B;ensembl_gn=ARID1B;ensembl_gene_id=ENSG00000049618;ensembl_tx=ENST00000346085;identifier=ENSG00000049618;e…	0	.
chr6	157189631	157189790	ensembl_gn=ARID1B;ensembl_gene_id=ENSG00000049618;ensembl_tx=ENST00000346085;identifier=ARID1B;ensembl_gn=ARID1B;ensembl_gene_id=ENSG00000049618;ensembl_tx=ENST00000346085;identifier=ENSG00000049618;ensembl_gn=ARID1B;ensembl_gene_id=ENSG00000049618;ensembl_tx=ENST00000350026;identifier=ARID1B;ensembl_gn=ARID1B;ensembl_gene_id=ENSG00000049618;ensembl_tx=ENST00000350026;identifier=ENSG00000049618;e…	0	.
chr6	157190027	157190220	ensembl_gn=ARID1B;ensembl_gene_id=ENSG00000049618;ensembl_tx=ENST00000346085;identifier=ARID1B;ensembl_gn=ARID1B;ensembl_gene_id=ENSG00000049618;ensembl_tx=ENST00000346085;identifier=ENSG00000049618;ensembl_gn=ARID1B;ensembl_gene_id=ENSG00000049618;ensembl_tx=ENST00000350026;identifier=ARID1B;ensembl_gn=ARID1B;ensembl_gene_id=ENSG00000049618;ensembl_tx=ENST00000350026;identifier=ENSG00000049618;e…	0	.
chr6	157196154	157196325	ensembl_gn=ARID1B;ensembl_gene_id=ENSG00000049618;ensembl_tx=ENST00000346085;identifier=ARID1B;ensembl_gn=ARID1B;ensembl_gene_id=ENSG00000049618;ensembl_tx=ENST00000346085;identifier=ENSG00000049618;ensembl_gn=ARID1B;ensembl_gene_id=ENSG00000049618;ensembl_tx=ENST00000350026;identifier=ARID1B;ensembl_gn=ARID1B;ensembl_gene_id=ENSG00000049618;ensembl_tx=ENST00000350026;identifier=ENSG00000049618;e…	0	.
chr6	157198799	157198919	ensembl_gn=ARID1B;ensembl_gene_id=ENSG00000049618;ensembl_tx=ENST00000346085;identifier=ARID1B;ensembl_gn=ARID1B;ensembl_gene_id=ENSG00000049618;ensembl_tx=ENST00000346085;identifier=ENSG00000049618;ensembl_gn=ARID1B;ensembl_gene_id=ENSG00000049618;ensembl_tx=ENST00000350026;identifier=ARID1B;ensembl_gn=ARID1B;ensembl_gene_id=ENSG00000049618;ensembl_tx=ENST00000350026;identifier=ENSG00000049618;e…	0	.
chr6	157200694	157201498	ensembl_gn=ARID1B;ensembl_gene_id=ENSG00000049618;ensembl_tx=ENST00000346085;identifier=ARID1B;ensembl_gn=ARID1B;ensembl_gene_id=ENSG00000049618;ensembl_tx=ENST00000346085;identifier=ENSG00000049618;ensembl_gn=ARID1B;ensembl_gene_id=ENSG00000049618;ensembl_tx=ENST00000350026;identifier=ARID1B;ensembl_gn=ARID1B;ensembl_gene_id=ENSG00000049618;ensembl_tx=ENST00000350026;identifier=ENSG00000049618;e…	0	.
chr6	157203855	157204006	ensembl_gn=ARID1B;ensembl_gene_id=ENSG00000049618;ensembl_tx=ENST00000346085;identifier=ARID1B;ensembl_gn=ARID1B;ensembl_gene_id=ENSG00000049618;ensembl_tx=ENST00000346085;identifier=ENSG00000049618;ensembl_gn=ARID1B;ensembl_gene_id=ENSG00000049618;ensembl_tx=ENST00000350026;identifier=ARID1B;ensembl_gn=ARID1B;ensembl_gene_id=ENSG00000049618;ensembl_tx=ENST00000350026;identifier=ENSG00000049618;e…	0	.
chr6	157206156	157210789	ensembl_gn=ARID1B;ensembl_gene_id=ENSG00000049618;ensembl_tx=ENST00000346085;identifier=ARID1B;ensembl_gn=ARID1B;ensembl_gene_id=ENSG00000049618;ensembl_tx=ENST00000346085;identifier=ENSG00000049618;ensembl_gn=ARID1B;ensembl_gene_id=ENSG00000049618;ensembl_tx=ENST00000350026;identifier=ARID1B;ensembl_gn=ARID1B;ensembl_gene_id=ENSG00000049618;ensembl_tx=ENST00000350026;identifier=ENSG00000049618;e…	0	.
chr6	169703894	169704098	ensembl_gn=PHF10;ensembl_gene_id=ENSG00000130024;ensembl_tx=ENST00000339209;identifier=ENSG00000130024;ensembl_gn=PHF10;ensembl_gene_id=ENSG00000130024;ensembl_tx=ENST00000339209;identifier=PHF10;ensembl_gn=PHF10;ensembl_gene_id=ENSG00000130024;ensembl_tx=ENST00000366780;identifier=ENSG00000130024;ensembl_gn=PHF10;ensembl_gene_id=ENSG00000130024;ensembl_tx=ENST00000366780;identifier=PHF10;ensembl…	0	.
chr6	169705122	169705331	ensembl_gn=PHF10;ensembl_gene_id=ENSG00000130024;ensembl_tx=ENST00000339209;identifier=ENSG00000130024;ensembl_gn=PHF10;ensembl_gene_id=ENSG00000130024;ensembl_tx=ENST00000339209;identifier=PHF10;ensembl_gn=PHF10;ensembl_gene_id=ENSG00000130024;ensembl_tx=ENST00000366780;identifier=ENSG00000130024;ensembl_gn=PHF10;ensembl_gene_id=ENSG00000130024;ensembl_tx=ENST00000366780;identifier=PHF10;ensembl…	0	.
chr6	169705605	169705734	ensembl_gn=PHF10;ensembl_gene_id=ENSG00000130024;ensembl_tx=ENST00000339209;identifier=ENSG00000130024;ensembl_gn=PHF10;ensembl_gene_id=ENSG00000130024;ensembl_tx=ENST00000339209;identifier=PHF10;ensembl_gn=PHF10;ensembl_gene_id=ENSG00000130024;ensembl_tx=ENST00000366780;identifier=ENSG00000130024;ensembl_gn=PHF10;ensembl_gene_id=ENSG00000130024;ensembl_tx=ENST00000366780;identifier=PHF10;ensembl…	0	.
chr6	169707017	169710401	ensembl_gn=PHF10;ensembl_gene_id=ENSG00000130024;ensembl_tx=ENST00000339209;identifier=ENSG00000130024;ensembl_gn=PHF10;ensembl_gene_id=ENSG00000130024;ensembl_tx=ENST00000339209;identifier=PHF10;ensembl_gn=PHF10;ensembl_gene_id=ENSG00000130024;ensembl_tx=ENST00000366780;identifier=ENSG00000130024;ensembl_gn=PHF10;ensembl_gene_id=ENSG00000130024;ensembl_tx=ENST00000366780;identifier=PHF10;ensembl…	0	.
chr6	169712375	169712549	ensembl_gn=PHF10;ensembl_gene_id=ENSG00000130024;ensembl_tx=ENST00000339209;identifier=ENSG00000130024;ensembl_gn=PHF10;ensembl_gene_id=ENSG00000130024;ensembl_tx=ENST00000339209;identifier=PHF10;ensembl_gn=PHF10;ensembl_gene_id=ENSG00000130024;ensembl_tx=ENST00000366780;identifier=ENSG00000130024;ensembl_gn=PHF10;ensembl_gene_id=ENSG00000130024;ensembl_tx=ENST00000366780;identifier=PHF10;ensembl…	0	.
chr6	169714722	169714852	ensembl_gn=PHF10;ensembl_gene_id=ENSG00000130024;ensembl_tx=ENST00000339209;identifier=ENSG00000130024;ensembl_gn=PHF10;ensembl_gene_id=ENSG00000130024;ensembl_tx=ENST00000339209;identifier=PHF10;ensembl_gn=PHF10;ensembl_gene_id=ENSG00000130024;ensembl_tx=ENST00000366780;identifier=ENSG00000130024;ensembl_gn=PHF10;ensembl_gene_id=ENSG00000130024;ensembl_tx=ENST00000366780;identifier=PHF10;ensembl…	0	.
chr6	169715697	169715867	ensembl_gn=PHF10;ensembl_gene_id=ENSG00000130024;ensembl_tx=ENST00000339209;identifier=ENSG00000130024;ensembl_gn=PHF10;ensembl_gene_id=ENSG00000130024;ensembl_tx=ENST00000339209;identifier=PHF10;ensembl_gn=PHF10;ensembl_gene_id=ENSG00000130024;ensembl_tx=ENST00000366780;identifier=ENSG00000130024;ensembl_gn=PHF10;ensembl_gene_id=ENSG00000130024;ensembl_tx=ENST00000366780;identifier=PHF10;ensembl…	0	.
chr6	169715944	169716098	ensembl_gn=PHF10;ensembl_gene_id=ENSG00000130024;ensembl_tx=ENST00000339209;identifier=ENSG00000130024;ensembl_gn=PHF10;ensembl_gene_id=ENSG00000130024;ensembl_tx=ENST00000339209;identifier=PHF10;ensembl_gn=PHF10;ensembl_gene_id=ENSG00000130024;ensembl_tx=ENST00000366780;identifier=ENSG00000130024;ensembl_gn=PHF10;ensembl_gene_id=ENSG00000130024;ensembl_tx=ENST00000366780;identifier=PHF10;ensembl…	0	.
chr6	169717731	169717916	ensembl_gn=PHF10;ensembl_gene_id=ENSG00000130024;ensembl_tx=ENST00000339209;identifier=ENSG00000130024;ensembl_gn=PHF10;ensembl_gene_id=ENSG00000130024;ensembl_tx=ENST00000339209;identifier=PHF10;ensembl_gn=PHF10;ensembl_gene_id=ENSG00000130024;ensembl_tx=ENST00000366780;identifier=ENSG00000130024;ensembl_gn=PHF10;ensembl_gene_id=ENSG00000130024;ensembl_tx=ENST00000366780;identifier=PHF10;ensembl…	0	.
chr6	169718777	169719308	ensembl_gn=PHF10;ensembl_gene_id=ENSG00000130024;ensembl_tx=ENST00000339209;identifier=ENSG00000130024;ensembl_gn=PHF10;ensembl_gene_id=ENSG00000130024;ensembl_tx=ENST00000339209;identifier=PHF10;ensembl_gn=PHF10;ensembl_gene_id=ENSG00000130024;ensembl_tx=ENST00000366780;identifier=ENSG00000130024;ensembl_gn=PHF10;ensembl_gene_id=ENSG00000130024;ensembl_tx=ENST00000366780;identifier=PHF10;ensembl…	0	.
chr6	169720994	169721121	ensembl_gn=PHF10;ensembl_gene_id=ENSG00000130024;ensembl_tx=ENST00000339209;identifier=ENSG00000130024;ensembl_gn=PHF10;ensembl_gene_id=ENSG00000130024;ensembl_tx=ENST00000339209;identifier=PHF10;ensembl_gn=PHF10;ensembl_gene_id=ENSG00000130024;ensembl_tx=ENST00000366780;identifier=ENSG00000130024;ensembl_gn=PHF10;ensembl_gene_id=ENSG00000130024;ensembl_tx=ENST00000366780;identifier=PHF10;ensembl…	0	.
chr6	169723834	169724065	ensembl_gn=PHF10;ensembl_gene_id=ENSG00000130024;ensembl_tx=ENST00000339209;identifier=ENSG00000130024;ensembl_gn=PHF10;ensembl_gene_id=ENSG00000130024;ensembl_tx=ENST00000339209;identifier=PHF10;ensembl_gn=PHF10;ensembl_gene_id=ENSG00000130024;ensembl_tx=ENST00000366780;identifier=ENSG00000130024;ensembl_gn=PHF10;ensembl_gene_id=ENSG00000130024;ensembl_tx=ENST00000366780;identifier=PHF10;ensembl…	0	.
chr6	169725410	169725576	ensembl_gn=PHF10;ensembl_gene_id=ENSG00000130024;ensembl_tx=ENST00000621772;identifier=ENSG00000130024;ensembl_gn=PHF10;ensembl_gene_id=ENSG00000130024;ensembl_tx=ENST00000621772;identifier=PHF10	0	.
chr7	140719316	140726526	ensembl_gn=BRAF;ensembl_gene_id=ENSG00000157764;ensembl_tx=ENST00000496384;identifier=BRAF;ensembl_gn=BRAF;ensembl_gene_id=ENSG00000157764;ensembl_tx=ENST00000496384;identifier=ENSG00000157764	0	.
chr7	140734468	140734780	ensembl_gn=BRAF;ensembl_gene_id=ENSG00000157764;ensembl_tx=ENST00000288602;identifier=BRAF;ensembl_gn=BRAF;ensembl_gene_id=ENSG00000157764;ensembl_tx=ENST00000288602;identifier=ENSG00000157764;ensembl_gn=BRAF;ensembl_gene_id=ENSG00000157764;ensembl_tx=ENST00000479537;identifier=BRAF;ensembl_gn=BRAF;ensembl_gene_id=ENSG00000157764;ensembl_tx=ENST00000479537;identifier=ENSG00000157764;ensembl_gn=BR…	0	.
chr7	140739801	140739956	ensembl_gn=BRAF;ensembl_gene_id=ENSG00000157764;ensembl_tx=ENST00000288602;identifier=BRAF;ensembl_gn=BRAF;ensembl_gene_id=ENSG00000157764;ensembl_tx=ENST00000288602;identifier=ENSG00000157764;ensembl_gn=BRAF;ensembl_gene_id=ENSG00000157764;ensembl_tx=ENST00000479537;identifier=BRAF;ensembl_gn=BRAF;ensembl_gene_id=ENSG00000157764;ensembl_tx=ENST00000479537;identifier=ENSG00000157764;ensembl_gn=BR…	0	.
chr7	140747346	140747466	ensembl_gn=BRAF;ensembl_gene_id=ENSG00000157764;ensembl_tx=ENST00000479537;identifier=BRAF;ensembl_gn=BRAF;ensembl_gene_id=ENSG00000157764;ensembl_tx=ENST00000479537;identifier=ENSG00000157764	0	.
chr7	140749276	140749428	ensembl_gn=BRAF;ensembl_gene_id=ENSG00000157764;ensembl_tx=ENST00000288602;identifier=BRAF;ensembl_gn=BRAF;ensembl_gene_id=ENSG00000157764;ensembl_tx=ENST00000288602;identifier=ENSG00000157764;ensembl_gn=BRAF;ensembl_gene_id=ENSG00000157764;ensembl_tx=ENST00000479537;identifier=BRAF;ensembl_gn=BRAF;ensembl_gene_id=ENSG00000157764;ensembl_tx=ENST00000479537;identifier=ENSG00000157764;ensembl_gn=BR…	0	.
chr7	140753264	140753403	ensembl_gn=BRAF;ensembl_gene_id=ENSG00000157764;ensembl_tx=ENST00000288602;identifier=BRAF;ensembl_gn=BRAF;ensembl_gene_id=ENSG00000157764;ensembl_tx=ENST00000288602;identifier=ENSG00000157764;ensembl_gn=BRAF;ensembl_gene_id=ENSG00000157764;ensembl_tx=ENST00000479537;identifier=BRAF;ensembl_gn=BRAF;ensembl_gene_id=ENSG00000157764;ensembl_tx=ENST00000479537;identifier=ENSG00000157764;ensembl_gn=BR…	0	.
chr7	140754150	140754270	ensembl_gn=BRAF;ensembl_gene_id=ENSG00000157764;ensembl_tx=ENST00000288602;identifier=BRAF;ensembl_gn=BRAF;ensembl_gene_id=ENSG00000157764;ensembl_tx=ENST00000288602;identifier=ENSG00000157764;ensembl_gn=BRAF;ensembl_gene_id=ENSG00000157764;ensembl_tx=ENST00000479537;identifier=BRAF;ensembl_gn=BRAF;ensembl_gene_id=ENSG00000157764;ensembl_tx=ENST00000479537;identifier=ENSG00000157764;ensembl_gn=BR…	0	.
chr7	140776901	140777098	ensembl_gn=BRAF;ensembl_gene_id=ENSG00000157764;ensembl_tx=ENST00000288602;identifier=BRAF;ensembl_gn=BRAF;ensembl_gene_id=ENSG00000157764;ensembl_tx=ENST00000288602;identifier=ENSG00000157764;ensembl_gn=BRAF;ensembl_gene_id=ENSG00000157764;ensembl_tx=ENST00000496384;identifier=BRAF;ensembl_gn=BRAF;ensembl_gene_id=ENSG00000157764;ensembl_tx=ENST00000496384;identifier=ENSG00000157764;ensembl_gn=BR…	0	.
chr7	140777973	140778093	ensembl_gn=BRAF;ensembl_gene_id=ENSG00000157764;ensembl_tx=ENST00000288602;identifier=BRAF;ensembl_gn=BRAF;ensembl_gene_id=ENSG00000157764;ensembl_tx=ENST00000288602;identifier=ENSG00000157764;ensembl_gn=BRAF;ensembl_gene_id=ENSG00000157764;ensembl_tx=ENST00000496384;identifier=BRAF;ensembl_gn=BRAF;ensembl_gene_id=ENSG00000157764;ensembl_tx=ENST00000496384;identifier=ENSG00000157764;ensembl_gn=BR…	0	.
chr7	140781565	140781703	ensembl_gn=BRAF;ensembl_gene_id=ENSG00000157764;ensembl_tx=ENST00000288602;identifier=BRAF;ensembl_gn=BRAF;ensembl_gene_id=ENSG00000157764;ensembl_tx=ENST00000288602;identifier=ENSG00000157764;ensembl_gn=BRAF;ensembl_gene_id=ENSG00000157764;ensembl_tx=ENST00000496384;identifier=BRAF;ensembl_gn=BRAF;ensembl_gene_id=ENSG00000157764;ensembl_tx=ENST00000496384;identifier=ENSG00000157764;ensembl_gn=BR…	0	.
chr7	140783010	140783167	ensembl_gn=BRAF;ensembl_gene_id=ENSG00000157764;ensembl_tx=ENST00000288602;identifier=BRAF;ensembl_gn=BRAF;ensembl_gene_id=ENSG00000157764;ensembl_tx=ENST00000288602;identifier=ENSG00000157764;ensembl_gn=BRAF;ensembl_gene_id=ENSG00000157764;ensembl_tx=ENST00000496384;identifier=BRAF;ensembl_gn=BRAF;ensembl_gene_id=ENSG00000157764;ensembl_tx=ENST00000496384;identifier=ENSG00000157764;ensembl_gn=BR…	0	.
chr7	140787506	140787626	ensembl_gn=BRAF;ensembl_gene_id=ENSG00000157764;ensembl_tx=ENST00000288602;identifier=BRAF;ensembl_gn=BRAF;ensembl_gene_id=ENSG00000157764;ensembl_tx=ENST00000288602;identifier=ENSG00000157764;ensembl_gn=BRAF;ensembl_gene_id=ENSG00000157764;ensembl_tx=ENST00000497784;identifier=BRAF;ensembl_gn=BRAF;ensembl_gene_id=ENSG00000157764;ensembl_tx=ENST00000497784;identifier=ENSG00000157764	0	.
chr7	140794297	140794477	ensembl_gn=BRAF;ensembl_gene_id=ENSG00000157764;ensembl_tx=ENST00000288602;identifier=BRAF;ensembl_gn=BRAF;ensembl_gene_id=ENSG00000157764;ensembl_tx=ENST00000288602;identifier=ENSG00000157764;ensembl_gn=BRAF;ensembl_gene_id=ENSG00000157764;ensembl_tx=ENST00000497784;identifier=BRAF;ensembl_gn=BRAF;ensembl_gene_id=ENSG00000157764;ensembl_tx=ENST00000497784;identifier=ENSG00000157764	0	.
chr7	140800351	140800491	ensembl_gn=BRAF;ensembl_gene_id=ENSG00000157764;ensembl_tx=ENST00000288602;identifier=BRAF;ensembl_gn=BRAF;ensembl_gene_id=ENSG00000157764;ensembl_tx=ENST00000288602;identifier=ENSG00000157764;ensembl_gn=BRAF;ensembl_gene_id=ENSG00000157764;ensembl_tx=ENST00000497784;identifier=BRAF;ensembl_gn=BRAF;ensembl_gene_id=ENSG00000157764;ensembl_tx=ENST00000497784;identifier=ENSG00000157764	0	.
chr7	140801401	140801570	ensembl_gn=BRAF;ensembl_gene_id=ENSG00000157764;ensembl_tx=ENST00000288602;identifier=BRAF;ensembl_gn=BRAF;ensembl_gene_id=ENSG00000157764;ensembl_tx=ENST00000288602;identifier=ENSG00000157764;ensembl_gn=BRAF;ensembl_gene_id=ENSG00000157764;ensembl_tx=ENST00000497784;identifier=BRAF;ensembl_gn=BRAF;ensembl_gene_id=ENSG00000157764;ensembl_tx=ENST00000497784;identifier=ENSG00000157764	0	.
chr7	140807949	140808072	ensembl_gn=BRAF;ensembl_gene_id=ENSG00000157764;ensembl_tx=ENST00000288602;identifier=BRAF;ensembl_gn=BRAF;ensembl_gene_id=ENSG00000157764;ensembl_tx=ENST00000288602;identifier=ENSG00000157764;ensembl_gn=BRAF;ensembl_gene_id=ENSG00000157764;ensembl_tx=ENST00000497784;identifier=BRAF;ensembl_gn=BRAF;ensembl_gene_id=ENSG00000157764;ensembl_tx=ENST00000497784;identifier=ENSG00000157764	0	.
chr7	140808216	140808336	ensembl_gn=BRAF;ensembl_gene_id=ENSG00000157764;ensembl_tx=ENST00000497784;identifier=BRAF;ensembl_gn=BRAF;ensembl_gene_id=ENSG00000157764;ensembl_tx=ENST00000497784;identifier=ENSG00000157764	0	.
chr7	140808881	140809005	ensembl_gn=BRAF;ensembl_gene_id=ENSG00000157764;ensembl_tx=ENST00000288602;identifier=BRAF;ensembl_gn=BRAF;ensembl_gene_id=ENSG00000157764;ensembl_tx=ENST00000288602;identifier=ENSG00000157764;ensembl_gn=BRAF;ensembl_gene_id=ENSG00000157764;ensembl_tx=ENST00000497784;identifier=BRAF;ensembl_gn=BRAF;ensembl_gene_id=ENSG00000157764;ensembl_tx=ENST00000497784;identifier=ENSG00000157764	0	.
chr7	140834050	140834882	ensembl_gn=BRAF;ensembl_gene_id=ENSG00000157764;ensembl_tx=ENST00000288602;identifier=BRAF;ensembl_gn=BRAF;ensembl_gene_id=ENSG00000157764;ensembl_tx=ENST00000288602;identifier=ENSG00000157764;ensembl_gn=BRAF;ensembl_gene_id=ENSG00000157764;ensembl_tx=ENST00000469930;identifier=BRAF;ensembl_gn=BRAF;ensembl_gene_id=ENSG00000157764;ensembl_tx=ENST00000469930;identifier=ENSG00000157764;ensembl_gn=BR…	0	.
chr7	140850100	140850222	ensembl_gn=BRAF;ensembl_gene_id=ENSG00000157764;ensembl_tx=ENST00000288602;identifier=BRAF;ensembl_gn=BRAF;ensembl_gene_id=ENSG00000157764;ensembl_tx=ENST00000288602;identifier=ENSG00000157764;ensembl_gn=BRAF;ensembl_gene_id=ENSG00000157764;ensembl_tx=ENST00000469930;identifier=BRAF;ensembl_gn=BRAF;ensembl_gene_id=ENSG00000157764;ensembl_tx=ENST00000469930;identifier=ENSG00000157764;ensembl_gn=BR…	0	.
chr7	140924555	140924774	ensembl_gn=BRAF;ensembl_gene_id=ENSG00000157764;ensembl_tx=ENST00000288602;identifier=BRAF;ensembl_gn=BRAF;ensembl_gene_id=ENSG00000157764;ensembl_tx=ENST00000288602;identifier=ENSG00000157764;ensembl_gn=BRAF;ensembl_gene_id=ENSG00000157764;ensembl_tx=ENST00000469930;identifier=BRAF;ensembl_gn=BRAF;ensembl_gene_id=ENSG00000157764;ensembl_tx=ENST00000469930;identifier=ENSG00000157764;ensembl_gn=BR…	0	.
chr7	151238753	151239756	ensembl_gn=SMARCD3;ensembl_gene_id=ENSG00000082014;ensembl_tx=ENST00000262188;identifier=ENSG00000082014;ensembl_gn=SMARCD3;ensembl_gene_id=ENSG00000082014;ensembl_tx=ENST00000262188;identifier=SMARCD3;ensembl_gn=SMARCD3;ensembl_gene_id=ENSG00000082014;ensembl_tx=ENST00000356800;identifier=ENSG00000082014;ensembl_gn=SMARCD3;ensembl_gene_id=ENSG00000082014;ensembl_tx=ENST00000356800;identifier=SMA…	0	.
chr7	151240101	151241988	ensembl_gn=SMARCD3;ensembl_gene_id=ENSG00000082014;ensembl_tx=ENST00000262188;identifier=ENSG00000082014;ensembl_gn=SMARCD3;ensembl_gene_id=ENSG00000082014;ensembl_tx=ENST00000262188;identifier=SMARCD3;ensembl_gn=SMARCD3;ensembl_gene_id=ENSG00000082014;ensembl_tx=ENST00000356800;identifier=ENSG00000082014;ensembl_gn=SMARCD3;ensembl_gene_id=ENSG00000082014;ensembl_tx=ENST00000356800;identifier=SMA…	0	.
chr7	151242126	151242613	ensembl_gn=SMARCD3;ensembl_gene_id=ENSG00000082014;ensembl_tx=ENST00000262188;identifier=ENSG00000082014;ensembl_gn=SMARCD3;ensembl_gene_id=ENSG00000082014;ensembl_tx=ENST00000262188;identifier=SMARCD3;ensembl_gn=SMARCD3;ensembl_gene_id=ENSG00000082014;ensembl_tx=ENST00000356800;identifier=ENSG00000082014;ensembl_gn=SMARCD3;ensembl_gene_id=ENSG00000082014;ensembl_tx=ENST00000356800;identifier=SMA…	0	.
chr7	151242694	151242853	ensembl_gn=SMARCD3;ensembl_gene_id=ENSG00000082014;ensembl_tx=ENST00000262188;identifier=ENSG00000082014;ensembl_gn=SMARCD3;ensembl_gene_id=ENSG00000082014;ensembl_tx=ENST00000262188;identifier=SMARCD3;ensembl_gn=SMARCD3;ensembl_gene_id=ENSG00000082014;ensembl_tx=ENST00000356800;identifier=ENSG00000082014;ensembl_gn=SMARCD3;ensembl_gene_id=ENSG00000082014;ensembl_tx=ENST00000356800;identifier=SMA…	0	.
chr7	151243620	151243740	ensembl_gn=SMARCD3;ensembl_gene_id=ENSG00000082014;ensembl_tx=ENST00000262188;identifier=ENSG00000082014;ensembl_gn=SMARCD3;ensembl_gene_id=ENSG00000082014;ensembl_tx=ENST00000262188;identifier=SMARCD3;ensembl_gn=SMARCD3;ensembl_gene_id=ENSG00000082014;ensembl_tx=ENST00000356800;identifier=ENSG00000082014;ensembl_gn=SMARCD3;ensembl_gene_id=ENSG00000082014;ensembl_tx=ENST00000356800;identifier=SMA…	0	.
chr7	151245449	151245681	ensembl_gn=SMARCD3;ensembl_gene_id=ENSG00000082014;ensembl_tx=ENST00000262188;identifier=ENSG00000082014;ensembl_gn=SMARCD3;ensembl_gene_id=ENSG00000082014;ensembl_tx=ENST00000262188;identifier=SMARCD3;ensembl_gn=SMARCD3;ensembl_gene_id=ENSG00000082014;ensembl_tx=ENST00000356800;identifier=ENSG00000082014;ensembl_gn=SMARCD3;ensembl_gene_id=ENSG00000082014;ensembl_tx=ENST00000356800;identifier=SMA…	0	.
chr7	151245967	151246159	ensembl_gn=SMARCD3;ensembl_gene_id=ENSG00000082014;ensembl_tx=ENST00000460431;identifier=ENSG00000082014;ensembl_gn=SMARCD3;ensembl_gene_id=ENSG00000082014;ensembl_tx=ENST00000460431;identifier=SMARCD3	0	.
chr7	151248474	151248983	ensembl_gn=SMARCD3;ensembl_gene_id=ENSG00000082014;ensembl_tx=ENST00000262188;identifier=ENSG00000082014;ensembl_gn=SMARCD3;ensembl_gene_id=ENSG00000082014;ensembl_tx=ENST00000262188;identifier=SMARCD3;ensembl_gn=SMARCD3;ensembl_gene_id=ENSG00000082014;ensembl_tx=ENST00000472988;identifier=ENSG00000082014;ensembl_gn=SMARCD3;ensembl_gene_id=ENSG00000082014;ensembl_tx=ENST00000472988;identifier=SMA…	0	.
chr7	151254284	151254488	ensembl_gn=SMARCD3;ensembl_gene_id=ENSG00000082014;ensembl_tx=ENST00000477169;identifier=ENSG00000082014;ensembl_gn=SMARCD3;ensembl_gene_id=ENSG00000082014;ensembl_tx=ENST00000477169;identifier=SMARCD3	0	.
chr7	151275103	151275262	ensembl_gn=SMARCD3;ensembl_gene_id=ENSG00000082014;ensembl_tx=ENST00000356800;identifier=ENSG00000082014;ensembl_gn=SMARCD3;ensembl_gene_id=ENSG00000082014;ensembl_tx=ENST00000356800;identifier=SMARCD3;ensembl_gn=SMARCD3;ensembl_gene_id=ENSG00000082014;ensembl_tx=ENST00000392811;identifier=ENSG00000082014;ensembl_gn=SMARCD3;ensembl_gene_id=ENSG00000082014;ensembl_tx=ENST00000392811;identifier=SMA…	0	.
chr7	151276659	151276779	ensembl_gn=SMARCD3;ensembl_gene_id=ENSG00000082014;ensembl_tx=ENST00000356800;identifier=ENSG00000082014;ensembl_gn=SMARCD3;ensembl_gene_id=ENSG00000082014;ensembl_tx=ENST00000356800;identifier=SMARCD3	0	.
chr7	151277066	151277462	ensembl_gn=SMARCD3;ensembl_gene_id=ENSG00000082014;ensembl_tx=ENST00000392811;identifier=ENSG00000082014;ensembl_gn=SMARCD3;ensembl_gene_id=ENSG00000082014;ensembl_tx=ENST00000392811;identifier=SMARCD3	0	.
chr7	151277788	151277908	ensembl_gn=SMARCD3;ensembl_gene_id=ENSG00000082014;ensembl_tx=ENST00000491651;identifier=ENSG00000082014;ensembl_gn=SMARCD3;ensembl_gene_id=ENSG00000082014;ensembl_tx=ENST00000491651;identifier=SMARCD3	0	.
chr7	55019010	55019375	ensembl_gn=EGFR;ensembl_gene_id=ENSG00000146648;ensembl_tx=ENST00000275493;identifier=EGFR;ensembl_gn=EGFR;ensembl_gene_id=ENSG00000146648;ensembl_tx=ENST00000275493;identifier=ENSG00000146648;ensembl_gn=EGFR;ensembl_gene_id=ENSG00000146648;ensembl_tx=ENST00000342916;identifier=EGFR;ensembl_gn=EGFR;ensembl_gene_id=ENSG00000146648;ensembl_tx=ENST00000342916;identifier=ENSG00000146648;ensembl_gn=EG…	0	.
chr7	55043822	55044059	ensembl_gn=EGFR;ensembl_gene_id=ENSG00000146648;ensembl_tx=ENST00000459688;identifier=EGFR;ensembl_gn=EGFR;ensembl_gene_id=ENSG00000146648;ensembl_tx=ENST00000459688;identifier=ENSG00000146648	0	.
chr7	55109712	55109968	ensembl_gn=EGFR;ensembl_gene_id=ENSG00000146648;ensembl_tx=ENST00000450046;identifier=EGFR;ensembl_gn=EGFR;ensembl_gene_id=ENSG00000146648;ensembl_tx=ENST00000450046;identifier=ENSG00000146648	0	.
chr7	55119045	55119411	ensembl_gn=EGFR;ensembl_gene_id=ENSG00000146648;ensembl_tx=ENST00000463948;identifier=EGFR;ensembl_gn=EGFR;ensembl_gene_id=ENSG00000146648;ensembl_tx=ENST00000463948;identifier=ENSG00000146648	0	.
chr7	55142275	55142447	ensembl_gn=EGFR;ensembl_gene_id=ENSG00000146648;ensembl_tx=ENST00000275493;identifier=EGFR;ensembl_gn=EGFR;ensembl_gene_id=ENSG00000146648;ensembl_tx=ENST00000275493;identifier=ENSG00000146648;ensembl_gn=EGFR;ensembl_gene_id=ENSG00000146648;ensembl_tx=ENST00000342916;identifier=EGFR;ensembl_gn=EGFR;ensembl_gene_id=ENSG00000146648;ensembl_tx=ENST00000342916;identifier=ENSG00000146648;ensembl_gn=EG…	0	.
chr7	55143294	55143498	ensembl_gn=EGFR;ensembl_gene_id=ENSG00000146648;ensembl_tx=ENST00000275493;identifier=EGFR;ensembl_gn=EGFR;ensembl_gene_id=ENSG00000146648;ensembl_tx=ENST00000275493;identifier=ENSG00000146648;ensembl_gn=EGFR;ensembl_gene_id=ENSG00000146648;ensembl_tx=ENST00000342916;identifier=EGFR;ensembl_gn=EGFR;ensembl_gene_id=ENSG00000146648;ensembl_tx=ENST00000342916;identifier=ENSG00000146648;ensembl_gn=EG…	0	.
chr7	55146595	55146750	ensembl_gn=EGFR;ensembl_gene_id=ENSG00000146648;ensembl_tx=ENST00000275493;identifier=EGFR;ensembl_gn=EGFR;ensembl_gene_id=ENSG00000146648;ensembl_tx=ENST00000275493;identifier=ENSG00000146648;ensembl_gn=EGFR;ensembl_gene_id=ENSG00000146648;ensembl_tx=ENST00000342916;identifier=EGFR;ensembl_gn=EGFR;ensembl_gene_id=ENSG00000146648;ensembl_tx=ENST00000342916;identifier=ENSG00000146648;ensembl_gn=EG…	0	.
chr7	55151268	55151388	ensembl_gn=EGFR;ensembl_gene_id=ENSG00000146648;ensembl_tx=ENST00000275493;identifier=EGFR;ensembl_gn=EGFR;ensembl_gene_id=ENSG00000146648;ensembl_tx=ENST00000275493;identifier=ENSG00000146648;ensembl_gn=EGFR;ensembl_gene_id=ENSG00000146648;ensembl_tx=ENST00000342916;identifier=EGFR;ensembl_gn=EGFR;ensembl_gene_id=ENSG00000146648;ensembl_tx=ENST00000342916;identifier=ENSG00000146648;ensembl_gn=EG…	0	.
chr7	55152535	55152674	ensembl_gn=EGFR;ensembl_gene_id=ENSG00000146648;ensembl_tx=ENST00000275493;identifier=EGFR;ensembl_gn=EGFR;ensembl_gene_id=ENSG00000146648;ensembl_tx=ENST00000275493;identifier=ENSG00000146648;ensembl_gn=EGFR;ensembl_gene_id=ENSG00000146648;ensembl_tx=ENST00000342916;identifier=EGFR;ensembl_gn=EGFR;ensembl_gene_id=ENSG00000146648;ensembl_tx=ENST00000342916;identifier=ENSG00000146648;ensembl_gn=EG…	0	.
chr7	55154000	55154162	ensembl_gn=EGFR;ensembl_gene_id=ENSG00000146648;ensembl_tx=ENST00000275493;identifier=EGFR;ensembl_gn=EGFR;ensembl_gene_id=ENSG00000146648;ensembl_tx=ENST00000275493;identifier=ENSG00000146648;ensembl_gn=EGFR;ensembl_gene_id=ENSG00000146648;ensembl_tx=ENST00000342916;identifier=EGFR;ensembl_gn=EGFR;ensembl_gene_id=ENSG00000146648;ensembl_tx=ENST00000342916;identifier=ENSG00000146648;ensembl_gn=EG…	0	.
chr7	55155819	55155956	ensembl_gn=EGFR;ensembl_gene_id=ENSG00000146648;ensembl_tx=ENST00000275493;identifier=EGFR;ensembl_gn=EGFR;ensembl_gene_id=ENSG00000146648;ensembl_tx=ENST00000275493;identifier=ENSG00000146648;ensembl_gn=EGFR;ensembl_gene_id=ENSG00000146648;ensembl_tx=ENST00000342916;identifier=EGFR;ensembl_gn=EGFR;ensembl_gene_id=ENSG00000146648;ensembl_tx=ENST00000342916;identifier=ENSG00000146648;ensembl_gn=EG…	0	.
chr7	55156522	55156669	ensembl_gn=EGFR;ensembl_gene_id=ENSG00000146648;ensembl_tx=ENST00000275493;identifier=EGFR;ensembl_gn=EGFR;ensembl_gene_id=ENSG00000146648;ensembl_tx=ENST00000275493;identifier=ENSG00000146648;ensembl_gn=EGFR;ensembl_gene_id=ENSG00000146648;ensembl_tx=ENST00000342916;identifier=EGFR;ensembl_gn=EGFR;ensembl_gene_id=ENSG00000146648;ensembl_tx=ENST00000342916;identifier=ENSG00000146648;ensembl_gn=EG…	0	.
chr7	55156748	55156961	ensembl_gn=EGFR;ensembl_gene_id=ENSG00000146648;ensembl_tx=ENST00000275493;identifier=EGFR;ensembl_gn=EGFR;ensembl_gene_id=ENSG00000146648;ensembl_tx=ENST00000275493;identifier=ENSG00000146648;ensembl_gn=EGFR;ensembl_gene_id=ENSG00000146648;ensembl_tx=ENST00000342916;identifier=EGFR;ensembl_gn=EGFR;ensembl_gene_id=ENSG00000146648;ensembl_tx=ENST00000342916;identifier=ENSG00000146648;ensembl_gn=EG…	0	.
chr7	55157648	55157768	ensembl_gn=EGFR;ensembl_gene_id=ENSG00000146648;ensembl_tx=ENST00000275493;identifier=EGFR;ensembl_gn=EGFR;ensembl_gene_id=ENSG00000146648;ensembl_tx=ENST00000275493;identifier=ENSG00000146648;ensembl_gn=EGFR;ensembl_gene_id=ENSG00000146648;ensembl_tx=ENST00000342916;identifier=EGFR;ensembl_gn=EGFR;ensembl_gene_id=ENSG00000146648;ensembl_tx=ENST00000342916;identifier=ENSG00000146648;ensembl_gn=EG…	0	.
chr7	55160128	55160348	ensembl_gn=EGFR;ensembl_gene_id=ENSG00000146648;ensembl_tx=ENST00000275493;identifier=EGFR;ensembl_gn=EGFR;ensembl_gene_id=ENSG00000146648;ensembl_tx=ENST00000275493;identifier=ENSG00000146648;ensembl_gn=EGFR;ensembl_gene_id=ENSG00000146648;ensembl_tx=ENST00000342916;identifier=EGFR;ensembl_gn=EGFR;ensembl_gene_id=ENSG00000146648;ensembl_tx=ENST00000342916;identifier=ENSG00000146648;ensembl_gn=EG…	0	.
chr7	55161488	55161641	ensembl_gn=EGFR;ensembl_gene_id=ENSG00000146648;ensembl_tx=ENST00000275493;identifier=EGFR;ensembl_gn=EGFR;ensembl_gene_id=ENSG00000146648;ensembl_tx=ENST00000275493;identifier=ENSG00000146648;ensembl_gn=EGFR;ensembl_gene_id=ENSG00000146648;ensembl_tx=ENST00000342916;identifier=EGFR;ensembl_gn=EGFR;ensembl_gene_id=ENSG00000146648;ensembl_tx=ENST00000342916;identifier=ENSG00000146648;ensembl_gn=EG…	0	.
chr7	55163718	55163838	ensembl_gn=EGFR;ensembl_gene_id=ENSG00000146648;ensembl_tx=ENST00000275493;identifier=EGFR;ensembl_gn=EGFR;ensembl_gene_id=ENSG00000146648;ensembl_tx=ENST00000275493;identifier=ENSG00000146648;ensembl_gn=EGFR;ensembl_gene_id=ENSG00000146648;ensembl_tx=ENST00000342916;identifier=EGFR;ensembl_gn=EGFR;ensembl_gene_id=ENSG00000146648;ensembl_tx=ENST00000342916;identifier=ENSG00000146648;ensembl_gn=EG…	0	.
chr7	55165269	55165447	ensembl_gn=EGFR;ensembl_gene_id=ENSG00000146648;ensembl_tx=ENST00000275493;identifier=EGFR;ensembl_gn=EGFR;ensembl_gene_id=ENSG00000146648;ensembl_tx=ENST00000275493;identifier=ENSG00000146648;ensembl_gn=EGFR;ensembl_gene_id=ENSG00000146648;ensembl_tx=ENST00000342916;identifier=EGFR;ensembl_gn=EGFR;ensembl_gene_id=ENSG00000146648;ensembl_tx=ENST00000342916;identifier=ENSG00000146648;ensembl_gn=EG…	0	.
chr7	55168512	55168645	ensembl_gn=EGFR;ensembl_gene_id=ENSG00000146648;ensembl_tx=ENST00000342916;identifier=EGFR;ensembl_gn=EGFR;ensembl_gene_id=ENSG00000146648;ensembl_tx=ENST00000342916;identifier=ENSG00000146648	0	.
chr7	55170296	55171055	ensembl_gn=EGFR;ensembl_gene_id=ENSG00000146648;ensembl_tx=ENST00000344576;identifier=EGFR;ensembl_gn=EGFR;ensembl_gene_id=ENSG00000146648;ensembl_tx=ENST00000344576;identifier=ENSG00000146648	0	.
chr7	55171134	55171254	ensembl_gn=EGFR;ensembl_gene_id=ENSG00000146648;ensembl_tx=ENST00000275493;identifier=EGFR;ensembl_gn=EGFR;ensembl_gene_id=ENSG00000146648;ensembl_tx=ENST00000275493;identifier=ENSG00000146648;ensembl_gn=EGFR;ensembl_gene_id=ENSG00000146648;ensembl_tx=ENST00000442591;identifier=EGFR;ensembl_gn=EGFR;ensembl_gene_id=ENSG00000146648;ensembl_tx=ENST00000442591;identifier=ENSG00000146648;ensembl_gn=EG…	0	.
chr7	55172827	55172947	ensembl_gn=EGFR;ensembl_gene_id=ENSG00000146648;ensembl_tx=ENST00000442591;identifier=EGFR;ensembl_gn=EGFR;ensembl_gene_id=ENSG00000146648;ensembl_tx=ENST00000442591;identifier=ENSG00000146648	0	.
chr7	55172972	55173134	ensembl_gn=EGFR;ensembl_gene_id=ENSG00000146648;ensembl_tx=ENST00000275493;identifier=EGFR;ensembl_gn=EGFR;ensembl_gene_id=ENSG00000146648;ensembl_tx=ENST00000275493;identifier=ENSG00000146648;ensembl_gn=EGFR;ensembl_gene_id=ENSG00000146648;ensembl_tx=ENST00000454757;identifier=EGFR;ensembl_gn=EGFR;ensembl_gene_id=ENSG00000146648;ensembl_tx=ENST00000454757;identifier=ENSG00000146648;ensembl_gn=EG…	0	.
chr7	55173910	55174053	ensembl_gn=EGFR;ensembl_gene_id=ENSG00000146648;ensembl_tx=ENST00000275493;identifier=EGFR;ensembl_gn=EGFR;ensembl_gene_id=ENSG00000146648;ensembl_tx=ENST00000275493;identifier=ENSG00000146648;ensembl_gn=EGFR;ensembl_gene_id=ENSG00000146648;ensembl_tx=ENST00000454757;identifier=EGFR;ensembl_gn=EGFR;ensembl_gene_id=ENSG00000146648;ensembl_tx=ENST00000454757;identifier=ENSG00000146648;ensembl_gn=EG…	0	.
chr7	55174711	55174831	ensembl_gn=EGFR;ensembl_gene_id=ENSG00000146648;ensembl_tx=ENST00000275493;identifier=EGFR;ensembl_gn=EGFR;ensembl_gene_id=ENSG00000146648;ensembl_tx=ENST00000275493;identifier=ENSG00000146648;ensembl_gn=EGFR;ensembl_gene_id=ENSG00000146648;ensembl_tx=ENST00000454757;identifier=EGFR;ensembl_gn=EGFR;ensembl_gene_id=ENSG00000146648;ensembl_tx=ENST00000454757;identifier=ENSG00000146648;ensembl_gn=EG…	0	.
chr7	55179739	55182487	ensembl_gn=EGFR-AS1;ensembl_gene_id=ENSG00000224057;ensembl_tx=ENST00000442411;identifier=ENSG00000224057;ensembl_gn=EGFR;ensembl_gene_id=ENSG00000146648;ensembl_tx=ENST00000275493;identifier=EGFR;ensembl_gn=EGFR;ensembl_gene_id=ENSG00000146648;ensembl_tx=ENST00000275493;identifier=ENSG00000146648;ensembl_gn=EGFR;ensembl_gene_id=ENSG00000146648;ensembl_tx=ENST00000454757;identifier=EGFR;ensembl_g…	0	.
chr7	55191708	55191884	ensembl_gn=EGFR;ensembl_gene_id=ENSG00000146648;ensembl_tx=ENST00000275493;identifier=EGFR;ensembl_gn=EGFR;ensembl_gene_id=ENSG00000146648;ensembl_tx=ENST00000275493;identifier=ENSG00000146648;ensembl_gn=EGFR;ensembl_gene_id=ENSG00000146648;ensembl_tx=ENST00000454757;identifier=EGFR;ensembl_gn=EGFR;ensembl_gene_id=ENSG00000146648;ensembl_tx=ENST00000454757;identifier=ENSG00000146648;ensembl_gn=EG…	0	.
chr7	55192743	55192863	ensembl_gn=EGFR;ensembl_gene_id=ENSG00000146648;ensembl_tx=ENST00000275493;identifier=EGFR;ensembl_gn=EGFR;ensembl_gene_id=ENSG00000146648;ensembl_tx=ENST00000275493;identifier=ENSG00000146648;ensembl_gn=EGFR;ensembl_gene_id=ENSG00000146648;ensembl_tx=ENST00000454757;identifier=EGFR;ensembl_gn=EGFR;ensembl_gene_id=ENSG00000146648;ensembl_tx=ENST00000454757;identifier=ENSG00000146648;ensembl_gn=EG…	0	.
chr7	55198706	55198873	ensembl_gn=EGFR;ensembl_gene_id=ENSG00000146648;ensembl_tx=ENST00000275493;identifier=EGFR;ensembl_gn=EGFR;ensembl_gene_id=ENSG00000146648;ensembl_tx=ENST00000275493;identifier=ENSG00000146648;ensembl_gn=EGFR;ensembl_gene_id=ENSG00000146648;ensembl_tx=ENST00000454757;identifier=EGFR;ensembl_gn=EGFR;ensembl_gene_id=ENSG00000146648;ensembl_tx=ENST00000454757;identifier=ENSG00000146648;ensembl_gn=EG…	0	.
chr7	55200305	55200812	ensembl_gn=EGFR;ensembl_gene_id=ENSG00000146648;ensembl_tx=ENST00000275493;identifier=EGFR;ensembl_gn=EGFR;ensembl_gene_id=ENSG00000146648;ensembl_tx=ENST00000275493;identifier=ENSG00000146648;ensembl_gn=EGFR;ensembl_gene_id=ENSG00000146648;ensembl_tx=ENST00000454757;identifier=EGFR;ensembl_gn=EGFR;ensembl_gene_id=ENSG00000146648;ensembl_tx=ENST00000454757;identifier=ENSG00000146648;ensembl_gn=EG…	0	.
chr7	55201177	55201365	ensembl_gn=EGFR;ensembl_gene_id=ENSG00000146648;ensembl_tx=ENST00000275493;identifier=EGFR;ensembl_gn=EGFR;ensembl_gene_id=ENSG00000146648;ensembl_tx=ENST00000275493;identifier=ENSG00000146648;ensembl_gn=EGFR;ensembl_gene_id=ENSG00000146648;ensembl_tx=ENST00000454757;identifier=EGFR;ensembl_gn=EGFR;ensembl_gene_id=ENSG00000146648;ensembl_tx=ENST00000454757;identifier=ENSG00000146648;ensembl_gn=EG…	0	.
chr7	55201698	55201818	ensembl_gn=EGFR;ensembl_gene_id=ENSG00000146648;ensembl_tx=ENST00000275493;identifier=EGFR;ensembl_gn=EGFR;ensembl_gene_id=ENSG00000146648;ensembl_tx=ENST00000275493;identifier=ENSG00000146648;ensembl_gn=EGFR;ensembl_gene_id=ENSG00000146648;ensembl_tx=ENST00000454757;identifier=EGFR;ensembl_gn=EGFR;ensembl_gene_id=ENSG00000146648;ensembl_tx=ENST00000454757;identifier=ENSG00000146648;ensembl_gn=EG…	0	.
chr7	55202506	55203086	ensembl_gn=EGFR;ensembl_gene_id=ENSG00000146648;ensembl_tx=ENST00000275493;identifier=EGFR;ensembl_gn=EGFR;ensembl_gene_id=ENSG00000146648;ensembl_tx=ENST00000275493;identifier=ENSG00000146648;ensembl_gn=EGFR;ensembl_gene_id=ENSG00000146648;ensembl_tx=ENST00000454757;identifier=EGFR;ensembl_gn=EGFR;ensembl_gene_id=ENSG00000146648;ensembl_tx=ENST00000454757;identifier=ENSG00000146648;ensembl_gn=EG…	0	.
chr7	55205245	55211638	ensembl_gn=EGFR;ensembl_gene_id=ENSG00000146648;ensembl_tx=ENST00000275493;identifier=EGFR;ensembl_gn=EGFR;ensembl_gene_id=ENSG00000146648;ensembl_tx=ENST00000275493;identifier=ENSG00000146648;ensembl_gn=EGFR;ensembl_gene_id=ENSG00000146648;ensembl_tx=ENST00000454757;identifier=EGFR;ensembl_gn=EGFR;ensembl_gene_id=ENSG00000146648;ensembl_tx=ENST00000454757;identifier=ENSG00000146648	0	.
chr7	55256243	55256630	ensembl_gn=EGFR;ensembl_gene_id=ENSG00000146648;ensembl_tx=ENST00000442591;identifier=EGFR;ensembl_gn=EGFR;ensembl_gene_id=ENSG00000146648;ensembl_tx=ENST00000442591;identifier=ENSG00000146648	0	.
chr9	2015208	2015414	ensembl_gn=SMARCA2;ensembl_gene_id=ENSG00000080503;ensembl_tx=ENST00000349721;identifier=ENSG00000080503;ensembl_gn=SMARCA2;ensembl_gene_id=ENSG00000080503;ensembl_tx=ENST00000349721;identifier=SMARCA2;ensembl_gn=SMARCA2;ensembl_gene_id=ENSG00000080503;ensembl_tx=ENST00000357248;identifier=ENSG00000080503;ensembl_gn=SMARCA2;ensembl_gene_id=ENSG00000080503;ensembl_tx=ENST00000357248;identifier=SMA…	0	.
chr9	2017076	2017217	ensembl_gn=SMARCA2;ensembl_gene_id=ENSG00000080503;ensembl_tx=ENST00000457226;identifier=ENSG00000080503;ensembl_gn=SMARCA2;ensembl_gene_id=ENSG00000080503;ensembl_tx=ENST00000457226;identifier=SMARCA2	0	.
chr9	2017410	2017530	ensembl_gn=SMARCA2;ensembl_gene_id=ENSG00000080503;ensembl_tx=ENST00000439732;identifier=ENSG00000080503;ensembl_gn=SMARCA2;ensembl_gene_id=ENSG00000080503;ensembl_tx=ENST00000439732;identifier=SMARCA2	0	.
chr9	2021934	2022127	ensembl_gn=SMARCA2;ensembl_gene_id=ENSG00000080503;ensembl_tx=ENST00000382203;identifier=ENSG00000080503;ensembl_gn=SMARCA2;ensembl_gene_id=ENSG00000080503;ensembl_tx=ENST00000382203;identifier=SMARCA2	0	.
chr9	2028976	2029257	ensembl_gn=SMARCA2;ensembl_gene_id=ENSG00000080503;ensembl_tx=ENST00000349721;identifier=ENSG00000080503;ensembl_gn=SMARCA2;ensembl_gene_id=ENSG00000080503;ensembl_tx=ENST00000349721;identifier=SMARCA2;ensembl_gn=SMARCA2;ensembl_gene_id=ENSG00000080503;ensembl_tx=ENST00000357248;identifier=ENSG00000080503;ensembl_gn=SMARCA2;ensembl_gene_id=ENSG00000080503;ensembl_tx=ENST00000357248;identifier=SMA…	0	.
chr9	2032528	2032652	ensembl_gn=SMARCA2;ensembl_gene_id=ENSG00000080503;ensembl_tx=ENST00000491574;identifier=ENSG00000080503;ensembl_gn=SMARCA2;ensembl_gene_id=ENSG00000080503;ensembl_tx=ENST00000491574;identifier=SMARCA2	0	.
chr9	2032941	2033091	ensembl_gn=SMARCA2;ensembl_gene_id=ENSG00000080503;ensembl_tx=ENST00000349721;identifier=ENSG00000080503;ensembl_gn=SMARCA2;ensembl_gene_id=ENSG00000080503;ensembl_tx=ENST00000349721;identifier=SMARCA2;ensembl_gn=SMARCA2;ensembl_gene_id=ENSG00000080503;ensembl_tx=ENST00000357248;identifier=ENSG00000080503;ensembl_gn=SMARCA2;ensembl_gene_id=ENSG00000080503;ensembl_tx=ENST00000357248;identifier=SMA…	0	.
chr9	2039455	2039910	ensembl_gn=SMARCA2;ensembl_gene_id=ENSG00000080503;ensembl_tx=ENST00000349721;identifier=ENSG00000080503;ensembl_gn=SMARCA2;ensembl_gene_id=ENSG00000080503;ensembl_tx=ENST00000349721;identifier=SMARCA2;ensembl_gn=SMARCA2;ensembl_gene_id=ENSG00000080503;ensembl_tx=ENST00000357248;identifier=ENSG00000080503;ensembl_gn=SMARCA2;ensembl_gene_id=ENSG00000080503;ensembl_tx=ENST00000357248;identifier=SMA…	0	.
chr9	2047218	2047494	ensembl_gn=SMARCA2;ensembl_gene_id=ENSG00000080503;ensembl_tx=ENST00000349721;identifier=ENSG00000080503;ensembl_gn=SMARCA2;ensembl_gene_id=ENSG00000080503;ensembl_tx=ENST00000349721;identifier=SMARCA2;ensembl_gn=SMARCA2;ensembl_gene_id=ENSG00000080503;ensembl_tx=ENST00000357248;identifier=ENSG00000080503;ensembl_gn=SMARCA2;ensembl_gene_id=ENSG00000080503;ensembl_tx=ENST00000357248;identifier=SMA…	0	.
chr9	2054586	2054733	ensembl_gn=SMARCA2;ensembl_gene_id=ENSG00000080503;ensembl_tx=ENST00000349721;identifier=ENSG00000080503;ensembl_gn=SMARCA2;ensembl_gene_id=ENSG00000080503;ensembl_tx=ENST00000349721;identifier=SMARCA2;ensembl_gn=SMARCA2;ensembl_gene_id=ENSG00000080503;ensembl_tx=ENST00000357248;identifier=ENSG00000080503;ensembl_gn=SMARCA2;ensembl_gene_id=ENSG00000080503;ensembl_tx=ENST00000357248;identifier=SMA…	0	.
chr9	2056661	2056855	ensembl_gn=SMARCA2;ensembl_gene_id=ENSG00000080503;ensembl_tx=ENST00000349721;identifier=ENSG00000080503;ensembl_gn=SMARCA2;ensembl_gene_id=ENSG00000080503;ensembl_tx=ENST00000349721;identifier=SMARCA2;ensembl_gn=SMARCA2;ensembl_gene_id=ENSG00000080503;ensembl_tx=ENST00000357248;identifier=ENSG00000080503;ensembl_gn=SMARCA2;ensembl_gene_id=ENSG00000080503;ensembl_tx=ENST00000357248;identifier=SMA…	0	.
chr9	2058280	2058474	ensembl_gn=SMARCA2;ensembl_gene_id=ENSG00000080503;ensembl_tx=ENST00000349721;identifier=ENSG00000080503;ensembl_gn=SMARCA2;ensembl_gene_id=ENSG00000080503;ensembl_tx=ENST00000349721;identifier=SMARCA2;ensembl_gn=SMARCA2;ensembl_gene_id=ENSG00000080503;ensembl_tx=ENST00000357248;identifier=ENSG00000080503;ensembl_gn=SMARCA2;ensembl_gene_id=ENSG00000080503;ensembl_tx=ENST00000357248;identifier=SMA…	0	.
chr9	2060805	2060996	ensembl_gn=SMARCA2;ensembl_gene_id=ENSG00000080503;ensembl_tx=ENST00000349721;identifier=ENSG00000080503;ensembl_gn=SMARCA2;ensembl_gene_id=ENSG00000080503;ensembl_tx=ENST00000349721;identifier=SMARCA2;ensembl_gn=SMARCA2;ensembl_gene_id=ENSG00000080503;ensembl_tx=ENST00000357248;identifier=ENSG00000080503;ensembl_gn=SMARCA2;ensembl_gene_id=ENSG00000080503;ensembl_tx=ENST00000357248;identifier=SMA…	0	.
chr9	2070384	2070504	ensembl_gn=SMARCA2;ensembl_gene_id=ENSG00000080503;ensembl_tx=ENST00000349721;identifier=ENSG00000080503;ensembl_gn=SMARCA2;ensembl_gene_id=ENSG00000080503;ensembl_tx=ENST00000349721;identifier=SMARCA2;ensembl_gn=SMARCA2;ensembl_gene_id=ENSG00000080503;ensembl_tx=ENST00000357248;identifier=ENSG00000080503;ensembl_gn=SMARCA2;ensembl_gene_id=ENSG00000080503;ensembl_tx=ENST00000357248;identifier=SMA…	0	.
chr9	2073201	2073352	ensembl_gn=SMARCA2;ensembl_gene_id=ENSG00000080503;ensembl_tx=ENST00000349721;identifier=ENSG00000080503;ensembl_gn=SMARCA2;ensembl_gene_id=ENSG00000080503;ensembl_tx=ENST00000349721;identifier=SMARCA2;ensembl_gn=SMARCA2;ensembl_gene_id=ENSG00000080503;ensembl_tx=ENST00000357248;identifier=ENSG00000080503;ensembl_gn=SMARCA2;ensembl_gene_id=ENSG00000080503;ensembl_tx=ENST00000357248;identifier=SMA…	0	.
chr9	2073534	2073654	ensembl_gn=SMARCA2;ensembl_gene_id=ENSG00000080503;ensembl_tx=ENST00000349721;identifier=ENSG00000080503;ensembl_gn=SMARCA2;ensembl_gene_id=ENSG00000080503;ensembl_tx=ENST00000349721;identifier=SMARCA2;ensembl_gn=SMARCA2;ensembl_gene_id=ENSG00000080503;ensembl_tx=ENST00000357248;identifier=ENSG00000080503;ensembl_gn=SMARCA2;ensembl_gene_id=ENSG00000080503;ensembl_tx=ENST00000357248;identifier=SMA…	0	.
chr9	2076218	2076339	ensembl_gn=SMARCA2;ensembl_gene_id=ENSG00000080503;ensembl_tx=ENST00000349721;identifier=ENSG00000080503;ensembl_gn=SMARCA2;ensembl_gene_id=ENSG00000080503;ensembl_tx=ENST00000349721;identifier=SMARCA2;ensembl_gn=SMARCA2;ensembl_gene_id=ENSG00000080503;ensembl_tx=ENST00000357248;identifier=ENSG00000080503;ensembl_gn=SMARCA2;ensembl_gene_id=ENSG00000080503;ensembl_tx=ENST00000357248;identifier=SMA…	0	.
chr9	2077618	2077786	ensembl_gn=SMARCA2;ensembl_gene_id=ENSG00000080503;ensembl_tx=ENST00000349721;identifier=ENSG00000080503;ensembl_gn=SMARCA2;ensembl_gene_id=ENSG00000080503;ensembl_tx=ENST00000349721;identifier=SMARCA2;ensembl_gn=SMARCA2;ensembl_gene_id=ENSG00000080503;ensembl_tx=ENST00000357248;identifier=ENSG00000080503;ensembl_gn=SMARCA2;ensembl_gene_id=ENSG00000080503;ensembl_tx=ENST00000357248;identifier=SMA…	0	.
chr9	2081821	2082005	ensembl_gn=SMARCA2;ensembl_gene_id=ENSG00000080503;ensembl_tx=ENST00000349721;identifier=ENSG00000080503;ensembl_gn=SMARCA2;ensembl_gene_id=ENSG00000080503;ensembl_tx=ENST00000349721;identifier=SMARCA2;ensembl_gn=SMARCA2;ensembl_gene_id=ENSG00000080503;ensembl_tx=ENST00000357248;identifier=ENSG00000080503;ensembl_gn=SMARCA2;ensembl_gene_id=ENSG00000080503;ensembl_tx=ENST00000357248;identifier=SMA…	0	.
chr9	2083320	2083440	ensembl_gn=SMARCA2;ensembl_gene_id=ENSG00000080503;ensembl_tx=ENST00000349721;identifier=ENSG00000080503;ensembl_gn=SMARCA2;ensembl_gene_id=ENSG00000080503;ensembl_tx=ENST00000349721;identifier=SMARCA2;ensembl_gn=SMARCA2;ensembl_gene_id=ENSG00000080503;ensembl_tx=ENST00000357248;identifier=ENSG00000080503;ensembl_gn=SMARCA2;ensembl_gene_id=ENSG00000080503;ensembl_tx=ENST00000357248;identifier=SMA…	0	.
chr9	2084075	2084206	ensembl_gn=SMARCA2;ensembl_gene_id=ENSG00000080503;ensembl_tx=ENST00000349721;identifier=ENSG00000080503;ensembl_gn=SMARCA2;ensembl_gene_id=ENSG00000080503;ensembl_tx=ENST00000349721;identifier=SMARCA2;ensembl_gn=SMARCA2;ensembl_gene_id=ENSG00000080503;ensembl_tx=ENST00000357248;identifier=ENSG00000080503;ensembl_gn=SMARCA2;ensembl_gene_id=ENSG00000080503;ensembl_tx=ENST00000357248;identifier=SMA…	0	.
chr9	2086818	2087081	ensembl_gn=SMARCA2;ensembl_gene_id=ENSG00000080503;ensembl_tx=ENST00000349721;identifier=ENSG00000080503;ensembl_gn=SMARCA2;ensembl_gene_id=ENSG00000080503;ensembl_tx=ENST00000349721;identifier=SMARCA2;ensembl_gn=SMARCA2;ensembl_gene_id=ENSG00000080503;ensembl_tx=ENST00000357248;identifier=ENSG00000080503;ensembl_gn=SMARCA2;ensembl_gene_id=ENSG00000080503;ensembl_tx=ENST00000357248;identifier=SMA…	0	.
chr9	2088489	2088623	ensembl_gn=SMARCA2;ensembl_gene_id=ENSG00000080503;ensembl_tx=ENST00000349721;identifier=ENSG00000080503;ensembl_gn=SMARCA2;ensembl_gene_id=ENSG00000080503;ensembl_tx=ENST00000349721;identifier=SMARCA2;ensembl_gn=SMARCA2;ensembl_gene_id=ENSG00000080503;ensembl_tx=ENST00000357248;identifier=ENSG00000080503;ensembl_gn=SMARCA2;ensembl_gene_id=ENSG00000080503;ensembl_tx=ENST00000357248;identifier=SMA…	0	.
chr9	2096646	2096774	ensembl_gn=SMARCA2;ensembl_gene_id=ENSG00000080503;ensembl_tx=ENST00000349721;identifier=ENSG00000080503;ensembl_gn=SMARCA2;ensembl_gene_id=ENSG00000080503;ensembl_tx=ENST00000349721;identifier=SMARCA2;ensembl_gn=SMARCA2;ensembl_gene_id=ENSG00000080503;ensembl_tx=ENST00000357248;identifier=ENSG00000080503;ensembl_gn=SMARCA2;ensembl_gene_id=ENSG00000080503;ensembl_tx=ENST00000357248;identifier=SMA…	0	.
chr9	2097368	2097488	ensembl_gn=SMARCA2;ensembl_gene_id=ENSG00000080503;ensembl_tx=ENST00000349721;identifier=ENSG00000080503;ensembl_gn=SMARCA2;ensembl_gene_id=ENSG00000080503;ensembl_tx=ENST00000349721;identifier=SMARCA2;ensembl_gn=SMARCA2;ensembl_gene_id=ENSG00000080503;ensembl_tx=ENST00000357248;identifier=ENSG00000080503;ensembl_gn=SMARCA2;ensembl_gene_id=ENSG00000080503;ensembl_tx=ENST00000357248;identifier=SMA…	0	.
chr9	2101533	2101653	ensembl_gn=SMARCA2;ensembl_gene_id=ENSG00000080503;ensembl_tx=ENST00000349721;identifier=ENSG00000080503;ensembl_gn=SMARCA2;ensembl_gene_id=ENSG00000080503;ensembl_tx=ENST00000349721;identifier=SMARCA2;ensembl_gn=SMARCA2;ensembl_gene_id=ENSG00000080503;ensembl_tx=ENST00000357248;identifier=ENSG00000080503;ensembl_gn=SMARCA2;ensembl_gene_id=ENSG00000080503;ensembl_tx=ENST00000357248;identifier=SMA…	0	.
chr9	2103992	2104179	ensembl_gn=SMARCA2;ensembl_gene_id=ENSG00000080503;ensembl_tx=ENST00000349721;identifier=ENSG00000080503;ensembl_gn=SMARCA2;ensembl_gene_id=ENSG00000080503;ensembl_tx=ENST00000349721;identifier=SMARCA2;ensembl_gn=SMARCA2;ensembl_gene_id=ENSG00000080503;ensembl_tx=ENST00000357248;identifier=ENSG00000080503;ensembl_gn=SMARCA2;ensembl_gene_id=ENSG00000080503;ensembl_tx=ENST00000357248;identifier=SMA…	0	.
chr9	2110243	2110427	ensembl_gn=SMARCA2;ensembl_gene_id=ENSG00000080503;ensembl_tx=ENST00000349721;identifier=ENSG00000080503;ensembl_gn=SMARCA2;ensembl_gene_id=ENSG00000080503;ensembl_tx=ENST00000349721;identifier=SMARCA2;ensembl_gn=SMARCA2;ensembl_gene_id=ENSG00000080503;ensembl_tx=ENST00000357248;identifier=ENSG00000080503;ensembl_gn=SMARCA2;ensembl_gene_id=ENSG00000080503;ensembl_tx=ENST00000357248;identifier=SMA…	0	.
chr9	2115811	2116059	ensembl_gn=SMARCA2;ensembl_gene_id=ENSG00000080503;ensembl_tx=ENST00000349721;identifier=ENSG00000080503;ensembl_gn=SMARCA2;ensembl_gene_id=ENSG00000080503;ensembl_tx=ENST00000349721;identifier=SMARCA2;ensembl_gn=SMARCA2;ensembl_gene_id=ENSG00000080503;ensembl_tx=ENST00000357248;identifier=ENSG00000080503;ensembl_gn=SMARCA2;ensembl_gene_id=ENSG00000080503;ensembl_tx=ENST00000357248;identifier=SMA…	0	.
chr9	2119436	2119556	ensembl_gn=SMARCA2;ensembl_gene_id=ENSG00000080503;ensembl_tx=ENST00000349721;identifier=ENSG00000080503;ensembl_gn=SMARCA2;ensembl_gene_id=ENSG00000080503;ensembl_tx=ENST00000349721;identifier=SMARCA2;ensembl_gn=SMARCA2;ensembl_gene_id=ENSG00000080503;ensembl_tx=ENST00000357248;identifier=ENSG00000080503;ensembl_gn=SMARCA2;ensembl_gene_id=ENSG00000080503;ensembl_tx=ENST00000357248;identifier=SMA…	0	.
chr9	2123708	2123947	ensembl_gn=SMARCA2;ensembl_gene_id=ENSG00000080503;ensembl_tx=ENST00000349721;identifier=ENSG00000080503;ensembl_gn=SMARCA2;ensembl_gene_id=ENSG00000080503;ensembl_tx=ENST00000349721;identifier=SMARCA2;ensembl_gn=SMARCA2;ensembl_gene_id=ENSG00000080503;ensembl_tx=ENST00000357248;identifier=ENSG00000080503;ensembl_gn=SMARCA2;ensembl_gene_id=ENSG00000080503;ensembl_tx=ENST00000357248;identifier=SMA…	0	.
chr9	2157669	2157900	ensembl_gn=SMARCA2;ensembl_gene_id=ENSG00000080503;ensembl_tx=ENST00000324954;identifier=ENSG00000080503;ensembl_gn=SMARCA2;ensembl_gene_id=ENSG00000080503;ensembl_tx=ENST00000324954;identifier=SMARCA2;ensembl_gn=SMARCA2;ensembl_gene_id=ENSG00000080503;ensembl_tx=ENST00000452193;identifier=ENSG00000080503;ensembl_gn=SMARCA2;ensembl_gene_id=ENSG00000080503;ensembl_tx=ENST00000452193;identifier=SMA…	0	.
chr9	2158445	2158988	ensembl_gn=SMARCA2;ensembl_gene_id=ENSG00000080503;ensembl_tx=ENST00000302401;identifier=ENSG00000080503;ensembl_gn=SMARCA2;ensembl_gene_id=ENSG00000080503;ensembl_tx=ENST00000302401;identifier=SMARCA2;ensembl_gn=SMARCA2;ensembl_gene_id=ENSG00000080503;ensembl_tx=ENST00000382183;identifier=ENSG00000080503;ensembl_gn=SMARCA2;ensembl_gene_id=ENSG00000080503;ensembl_tx=ENST00000382183;identifier=SMA…	0	.
chr9	2159801	2160018	ensembl_gn=SMARCA2;ensembl_gene_id=ENSG00000080503;ensembl_tx=ENST00000302401;identifier=ENSG00000080503;ensembl_gn=SMARCA2;ensembl_gene_id=ENSG00000080503;ensembl_tx=ENST00000302401;identifier=SMARCA2;ensembl_gn=SMARCA2;ensembl_gene_id=ENSG00000080503;ensembl_tx=ENST00000382185;identifier=ENSG00000080503;ensembl_gn=SMARCA2;ensembl_gene_id=ENSG00000080503;ensembl_tx=ENST00000382185;identifier=SMA…	0	.
chr9	2160958	2161078	ensembl_gn=SMARCA2;ensembl_gene_id=ENSG00000080503;ensembl_tx=ENST00000382185;identifier=ENSG00000080503;ensembl_gn=SMARCA2;ensembl_gene_id=ENSG00000080503;ensembl_tx=ENST00000382185;identifier=SMARCA2;ensembl_gn=SMARCA2;ensembl_gene_id=ENSG00000080503;ensembl_tx=ENST00000382186;identifier=ENSG00000080503;ensembl_gn=SMARCA2;ensembl_gene_id=ENSG00000080503;ensembl_tx=ENST00000382186;identifier=SMA…	0	.
chr9	2161675	2161913	ensembl_gn=SMARCA2;ensembl_gene_id=ENSG00000080503;ensembl_tx=ENST00000302401;identifier=ENSG00000080503;ensembl_gn=SMARCA2;ensembl_gene_id=ENSG00000080503;ensembl_tx=ENST00000302401;identifier=SMARCA2;ensembl_gn=SMARCA2;ensembl_gene_id=ENSG00000080503;ensembl_tx=ENST00000324954;identifier=ENSG00000080503;ensembl_gn=SMARCA2;ensembl_gene_id=ENSG00000080503;ensembl_tx=ENST00000324954;identifier=SMA…	0	.
chr9	2170385	2170505	ensembl_gn=SMARCA2;ensembl_gene_id=ENSG00000080503;ensembl_tx=ENST00000349721;identifier=ENSG00000080503;ensembl_gn=SMARCA2;ensembl_gene_id=ENSG00000080503;ensembl_tx=ENST00000349721;identifier=SMARCA2;ensembl_gn=SMARCA2;ensembl_gene_id=ENSG00000080503;ensembl_tx=ENST00000382186;identifier=ENSG00000080503;ensembl_gn=SMARCA2;ensembl_gene_id=ENSG00000080503;ensembl_tx=ENST00000382186;identifier=SMA…	0	.
chr9	2181560	2181686	ensembl_gn=SMARCA2;ensembl_gene_id=ENSG00000080503;ensembl_tx=ENST00000302401;identifier=ENSG00000080503;ensembl_gn=SMARCA2;ensembl_gene_id=ENSG00000080503;ensembl_tx=ENST00000302401;identifier=SMARCA2;ensembl_gn=SMARCA2;ensembl_gene_id=ENSG00000080503;ensembl_tx=ENST00000324954;identifier=ENSG00000080503;ensembl_gn=SMARCA2;ensembl_gene_id=ENSG00000080503;ensembl_tx=ENST00000324954;identifier=SMA…	0	.
chr9	2182130	2182252	ensembl_gn=SMARCA2;ensembl_gene_id=ENSG00000080503;ensembl_tx=ENST00000302401;identifier=ENSG00000080503;ensembl_gn=SMARCA2;ensembl_gene_id=ENSG00000080503;ensembl_tx=ENST00000302401;identifier=SMARCA2;ensembl_gn=SMARCA2;ensembl_gene_id=ENSG00000080503;ensembl_tx=ENST00000324954;identifier=ENSG00000080503;ensembl_gn=SMARCA2;ensembl_gene_id=ENSG00000080503;ensembl_tx=ENST00000324954;identifier=SMA…	0	.
chr9	2186085	2186238	ensembl_gn=SMARCA2;ensembl_gene_id=ENSG00000080503;ensembl_tx=ENST00000302401;identifier=ENSG00000080503;ensembl_gn=SMARCA2;ensembl_gene_id=ENSG00000080503;ensembl_tx=ENST00000302401;identifier=SMARCA2;ensembl_gn=SMARCA2;ensembl_gene_id=ENSG00000080503;ensembl_tx=ENST00000324954;identifier=ENSG00000080503;ensembl_gn=SMARCA2;ensembl_gene_id=ENSG00000080503;ensembl_tx=ENST00000324954;identifier=SMA…	0	.
chr9	2191255	2191438	ensembl_gn=SMARCA2;ensembl_gene_id=ENSG00000080503;ensembl_tx=ENST00000302401;identifier=ENSG00000080503;ensembl_gn=SMARCA2;ensembl_gene_id=ENSG00000080503;ensembl_tx=ENST00000302401;identifier=SMARCA2;ensembl_gn=SMARCA2;ensembl_gene_id=ENSG00000080503;ensembl_tx=ENST00000324954;identifier=ENSG00000080503;ensembl_gn=SMARCA2;ensembl_gene_id=ENSG00000080503;ensembl_tx=ENST00000324954;identifier=SMA…	0	.
chr9	2192693	2193634	ensembl_gn=SMARCA2;ensembl_gene_id=ENSG00000080503;ensembl_tx=ENST00000302401;identifier=ENSG00000080503;ensembl_gn=SMARCA2;ensembl_gene_id=ENSG00000080503;ensembl_tx=ENST00000302401;identifier=SMARCA2;ensembl_gn=SMARCA2;ensembl_gene_id=ENSG00000080503;ensembl_tx=ENST00000324954;identifier=ENSG00000080503;ensembl_gn=SMARCA2;ensembl_gene_id=ENSG00000080503;ensembl_tx=ENST00000324954;identifier=SMA…	0	.
chr5	876090	876222	ensembl_gn=BRD9;ensembl_gene_id=ENSG00000028310;ensembl_tx=ENST00000466684;identifier=BRD9;ensembl_gn=BRD9;ensembl_gene_id=ENSG00000028310;ensembl_tx=ENST00000466684;identifier=ENSG00000028310;ensembl_gn=BRD9;ensembl_gene_id=ENSG00000028310;ensembl_tx=ENST00000467963;identifier=BRD9;ensembl_gn=BRD9;ensembl_gene_id=ENSG00000028310;ensembl_tx=ENST00000467963;identifier=ENSG00000028310;ensembl_gn=BR…	0	.
chr5	878344	879325	ensembl_gn=BRD9;ensembl_gene_id=ENSG00000028310;ensembl_tx=ENST00000466684;identifier=BRD9;ensembl_gn=BRD9;ensembl_gene_id=ENSG00000028310;ensembl_tx=ENST00000466684;identifier=ENSG00000028310;ensembl_gn=BRD9;ensembl_gene_id=ENSG00000028310;ensembl_tx=ENST00000467963;identifier=BRD9;ensembl_gn=BRD9;ensembl_gene_id=ENSG00000028310;ensembl_tx=ENST00000467963;identifier=ENSG00000028310;ensembl_gn=BR…	0	.
chr5	879783	880108	ensembl_gn=BRD9;ensembl_gene_id=ENSG00000028310;ensembl_tx=ENST00000466684;identifier=BRD9;ensembl_gn=BRD9;ensembl_gene_id=ENSG00000028310;ensembl_tx=ENST00000466684;identifier=ENSG00000028310;ensembl_gn=BRD9;ensembl_gene_id=ENSG00000028310;ensembl_tx=ENST00000467963;identifier=BRD9;ensembl_gn=BRD9;ensembl_gene_id=ENSG00000028310;ensembl_tx=ENST00000467963;identifier=ENSG00000028310;ensembl_gn=BR…	0	.
chr5	881096	882555	ensembl_gn=BRD9;ensembl_gene_id=ENSG00000028310;ensembl_tx=ENST00000467963;identifier=BRD9;ensembl_gn=BRD9;ensembl_gene_id=ENSG00000028310;ensembl_tx=ENST00000467963;identifier=ENSG00000028310;ensembl_gn=BRD9;ensembl_gene_id=ENSG00000028310;ensembl_tx=ENST00000483173;identifier=BRD9;ensembl_gn=BRD9;ensembl_gene_id=ENSG00000028310;ensembl_tx=ENST00000483173;identifier=ENSG00000028310;ensembl_gn=BR…	0	.
chr5	882945	884080	ensembl_gn=BRD9;ensembl_gene_id=ENSG00000028310;ensembl_tx=ENST00000466684;identifier=BRD9;ensembl_gn=BRD9;ensembl_gene_id=ENSG00000028310;ensembl_tx=ENST00000466684;identifier=ENSG00000028310;ensembl_gn=BRD9;ensembl_gene_id=ENSG00000028310;ensembl_tx=ENST00000467963;identifier=BRD9;ensembl_gn=BRD9;ensembl_gene_id=ENSG00000028310;ensembl_tx=ENST00000467963;identifier=ENSG00000028310;ensembl_gn=BR…	0	.
chr5	886581	886777	ensembl_gn=BRD9;ensembl_gene_id=ENSG00000028310;ensembl_tx=ENST00000466684;identifier=BRD9;ensembl_gn=BRD9;ensembl_gene_id=ENSG00000028310;ensembl_tx=ENST00000466684;identifier=ENSG00000028310;ensembl_gn=BRD9;ensembl_gene_id=ENSG00000028310;ensembl_tx=ENST00000467963;identifier=BRD9;ensembl_gn=BRD9;ensembl_gene_id=ENSG00000028310;ensembl_tx=ENST00000467963;identifier=ENSG00000028310;ensembl_gn=BR…	0	.
chr5	886825	886945	ensembl_gn=BRD9;ensembl_gene_id=ENSG00000028310;ensembl_tx=ENST00000494422;identifier=BRD9;ensembl_gn=BRD9;ensembl_gene_id=ENSG00000028310;ensembl_tx=ENST00000494422;identifier=ENSG00000028310	0	.
chr5	887350	887481	ensembl_gn=BRD9;ensembl_gene_id=ENSG00000028310;ensembl_tx=ENST00000466684;identifier=BRD9;ensembl_gn=BRD9;ensembl_gene_id=ENSG00000028310;ensembl_tx=ENST00000466684;identifier=ENSG00000028310;ensembl_gn=BRD9;ensembl_gene_id=ENSG00000028310;ensembl_tx=ENST00000467963;identifier=BRD9;ensembl_gn=BRD9;ensembl_gene_id=ENSG00000028310;ensembl_tx=ENST00000467963;identifier=ENSG00000028310;ensembl_gn=BR…	0	.
chr5	888224	888417	ensembl_gn=BRD9;ensembl_gene_id=ENSG00000028310;ensembl_tx=ENST00000490814;identifier=BRD9;ensembl_gn=BRD9;ensembl_gene_id=ENSG00000028310;ensembl_tx=ENST00000490814;identifier=ENSG00000028310	0	.
chr5	889010	889175	ensembl_gn=BRD9;ensembl_gene_id=ENSG00000028310;ensembl_tx=ENST00000466684;identifier=BRD9;ensembl_gn=BRD9;ensembl_gene_id=ENSG00000028310;ensembl_tx=ENST00000466684;identifier=ENSG00000028310;ensembl_gn=BRD9;ensembl_gene_id=ENSG00000028310;ensembl_tx=ENST00000467963;identifier=BRD9;ensembl_gn=BRD9;ensembl_gene_id=ENSG00000028310;ensembl_tx=ENST00000467963;identifier=ENSG00000028310;ensembl_gn=BR…	0	.
chr5	889576	890056	ensembl_gn=BRD9;ensembl_gene_id=ENSG00000028310;ensembl_tx=ENST00000466684;identifier=BRD9;ensembl_gn=BRD9;ensembl_gene_id=ENSG00000028310;ensembl_tx=ENST00000466684;identifier=ENSG00000028310;ensembl_gn=BRD9;ensembl_gene_id=ENSG00000028310;ensembl_tx=ENST00000467963;identifier=BRD9;ensembl_gn=BRD9;ensembl_gene_id=ENSG00000028310;ensembl_tx=ENST00000467963;identifier=ENSG00000028310;ensembl_gn=BR…	0	.
chr5	891144	891560	ensembl_gn=BRD9;ensembl_gene_id=ENSG00000028310;ensembl_tx=ENST00000466684;identifier=BRD9;ensembl_gn=BRD9;ensembl_gene_id=ENSG00000028310;ensembl_tx=ENST00000466684;identifier=ENSG00000028310;ensembl_gn=BRD9;ensembl_gene_id=ENSG00000028310;ensembl_tx=ENST00000467963;identifier=BRD9;ensembl_gn=BRD9;ensembl_gene_id=ENSG00000028310;ensembl_tx=ENST00000467963;identifier=ENSG00000028310;ensembl_gn=BR…	0	.
chr5	891629	891864	ensembl_gn=BRD9;ensembl_gene_id=ENSG00000028310;ensembl_tx=ENST00000466684;identifier=BRD9;ensembl_gn=BRD9;ensembl_gene_id=ENSG00000028310;ensembl_tx=ENST00000466684;identifier=ENSG00000028310;ensembl_gn=BRD9;ensembl_gene_id=ENSG00000028310;ensembl_tx=ENST00000467963;identifier=BRD9;ensembl_gn=BRD9;ensembl_gene_id=ENSG00000028310;ensembl_tx=ENST00000467963;identifier=ENSG00000028310;ensembl_gn=BR…	0	.
chr5	892076	892569	ensembl_gn=BRD9;ensembl_gene_id=ENSG00000028310;ensembl_tx=ENST00000466684;identifier=BRD9;ensembl_gn=BRD9;ensembl_gene_id=ENSG00000028310;ensembl_tx=ENST00000466684;identifier=ENSG00000028310;ensembl_gn=BRD9;ensembl_gene_id=ENSG00000028310;ensembl_tx=ENST00000483173;identifier=BRD9;ensembl_gn=BRD9;ensembl_gene_id=ENSG00000028310;ensembl_tx=ENST00000483173;identifier=ENSG00000028310;ensembl_gn=BR…	0	.
chr5	892595	892834	ensembl_gn=BRD9;ensembl_gene_id=ENSG00000028310;ensembl_tx=ENST00000467963;identifier=BRD9;ensembl_gn=BRD9;ensembl_gene_id=ENSG00000028310;ensembl_tx=ENST00000467963;identifier=ENSG00000028310;ensembl_gn=BRD9;ensembl_gene_id=ENSG00000028310;ensembl_tx=ENST00000495265;identifier=BRD9;ensembl_gn=BRD9;ensembl_gene_id=ENSG00000028310;ensembl_tx=ENST00000495265;identifier=ENSG00000028310	0	.
chr6	156777918	156779481	ensembl_gn=ARID1B;ensembl_gene_id=ENSG00000049618;ensembl_tx=ENST00000346085;identifier=ARID1B;ensembl_gn=ARID1B;ensembl_gene_id=ENSG00000049618;ensembl_tx=ENST00000346085;identifier=ENSG00000049618;ensembl_gn=ARID1B;ensembl_gene_id=ENSG00000049618;ensembl_tx=ENST00000350026;identifier=ARID1B;ensembl_gn=ARID1B;ensembl_gene_id=ENSG00000049618;ensembl_tx=ENST00000350026;identifier=ENSG00000049618;e…	0	.
chr6	156829216	156829431	ensembl_gn=ARID1B;ensembl_gene_id=ENSG00000049618;ensembl_tx=ENST00000346085;identifier=ARID1B;ensembl_gn=ARID1B;ensembl_gene_id=ENSG00000049618;ensembl_tx=ENST00000346085;identifier=ENSG00000049618;ensembl_gn=ARID1B;ensembl_gene_id=ENSG00000049618;ensembl_tx=ENST00000350026;identifier=ARID1B;ensembl_gn=ARID1B;ensembl_gene_id=ENSG00000049618;ensembl_tx=ENST00000350026;identifier=ENSG00000049618;e…	0	.
chr6	156870088	156870394	ensembl_gn=ARID1B;ensembl_gene_id=ENSG00000049618;ensembl_tx=ENST00000494260;identifier=ARID1B;ensembl_gn=ARID1B;ensembl_gene_id=ENSG00000049618;ensembl_tx=ENST00000494260;identifier=ENSG00000049618	0	.
chr6	156871573	156871693	ensembl_gn=ARID1B;ensembl_gene_id=ENSG00000049618;ensembl_tx=ENST00000346085;identifier=ARID1B;ensembl_gn=ARID1B;ensembl_gene_id=ENSG00000049618;ensembl_tx=ENST00000346085;identifier=ENSG00000049618	0	.
chr6	156901362	156901535	ensembl_gn=ARID1B;ensembl_gene_id=ENSG00000049618;ensembl_tx=ENST00000319584;identifier=ARID1B;ensembl_gn=ARID1B;ensembl_gene_id=ENSG00000049618;ensembl_tx=ENST00000319584;identifier=ENSG00000049618;ensembl_gn=ARID1B;ensembl_gene_id=ENSG00000049618;ensembl_tx=ENST00000346085;identifier=ARID1B;ensembl_gn=ARID1B;ensembl_gene_id=ENSG00000049618;ensembl_tx=ENST00000346085;identifier=ENSG00000049618;e…	0	.
chr6	156935455	156935586	ensembl_gn=ARID1B;ensembl_gene_id=ENSG00000049618;ensembl_tx=ENST00000319584;identifier=ARID1B;ensembl_gn=ARID1B;ensembl_gene_id=ENSG00000049618;ensembl_tx=ENST00000319584;identifier=ENSG00000049618;ensembl_gn=ARID1B;ensembl_gene_id=ENSG00000049618;ensembl_tx=ENST00000346085;identifier=ARID1B;ensembl_gn=ARID1B;ensembl_gene_id=ENSG00000049618;ensembl_tx=ENST00000346085;identifier=ENSG00000049618;e…	0	.
chr6	157084651	157084915	ensembl_gn=ARID1B;ensembl_gene_id=ENSG00000049618;ensembl_tx=ENST00000319584;identifier=ARID1B;ensembl_gn=ARID1B;ensembl_gene_id=ENSG00000049618;ensembl_tx=ENST00000319584;identifier=ENSG00000049618;ensembl_gn=ARID1B;ensembl_gene_id=ENSG00000049618;ensembl_tx=ENST00000346085;identifier=ARID1B;ensembl_gn=ARID1B;ensembl_gene_id=ENSG00000049618;ensembl_tx=ENST00000346085;identifier=ENSG00000049618;e…	0	.
chr6	157110461	157111160	ensembl_gn=ARID1B;ensembl_gene_id=ENSG00000049618;ensembl_tx=ENST00000319584;identifier=ARID1B;ensembl_gn=ARID1B;ensembl_gene_id=ENSG00000049618;ensembl_tx=ENST00000319584;identifier=ENSG00000049618;ensembl_gn=ARID1B;ensembl_gene_id=ENSG00000049618;ensembl_tx=ENST00000346085;identifier=ARID1B;ensembl_gn=ARID1B;ensembl_gene_id=ENSG00000049618;ensembl_tx=ENST00000346085;identifier=ENSG00000049618;e…	0	.
chr6	157133017	157133217	ensembl_gn=ARID1B;ensembl_gene_id=ENSG00000049618;ensembl_tx=ENST00000319584;identifier=ARID1B;ensembl_gn=ARID1B;ensembl_gene_id=ENSG00000049618;ensembl_tx=ENST00000319584;identifier=ENSG00000049618;ensembl_gn=ARID1B;ensembl_gene_id=ENSG00000049618;ensembl_tx=ENST00000346085;identifier=ARID1B;ensembl_gn=ARID1B;ensembl_gene_id=ENSG00000049618;ensembl_tx=ENST00000346085;identifier=ENSG00000049618;e…	0	.
chr6	157148613	157152414	ensembl_gn=ARID1B;ensembl_gene_id=ENSG00000049618;ensembl_tx=ENST00000319584;identifier=ARID1B;ensembl_gn=ARID1B;ensembl_gene_id=ENSG00000049618;ensembl_tx=ENST00000319584;identifier=ENSG00000049618;ensembl_gn=ARID1B;ensembl_gene_id=ENSG00000049618;ensembl_tx=ENST00000346085;identifier=ARID1B;ensembl_gn=ARID1B;ensembl_gene_id=ENSG00000049618;ensembl_tx=ENST00000346085;identifier=ENSG00000049618;e…	0	.
chr6	157167029	157167195	ensembl_gn=ARID1B;ensembl_gene_id=ENSG00000049618;ensembl_tx=ENST00000319584;identifier=ARID1B;ensembl_gn=ARID1B;ensembl_gene_id=ENSG00000049618;ensembl_tx=ENST00000319584;identifier=ENSG00000049618;ensembl_gn=ARID1B;ensembl_gene_id=ENSG00000049618;ensembl_tx=ENST00000346085;identifier=ARID1B;ensembl_gn=ARID1B;ensembl_gene_id=ENSG00000049618;ensembl_tx=ENST00000346085;identifier=ENSG00000049618;e…	0	.
chr6	157173997	157174127	ensembl_gn=ARID1B;ensembl_gene_id=ENSG00000049618;ensembl_tx=ENST00000319584;identifier=ARID1B;ensembl_gn=ARID1B;ensembl_gene_id=ENSG00000049618;ensembl_tx=ENST00000319584;identifier=ENSG00000049618;ensembl_gn=ARID1B;ensembl_gene_id=ENSG00000049618;ensembl_tx=ENST00000346085;identifier=ARID1B;ensembl_gn=ARID1B;ensembl_gene_id=ENSG00000049618;ensembl_tx=ENST00000346085;identifier=ENSG00000049618;e…	0	.
chr6	157174836	157175015	ensembl_gn=ARID1B;ensembl_gene_id=ENSG00000049618;ensembl_tx=ENST00000319584;identifier=ARID1B;ensembl_gn=ARID1B;ensembl_gene_id=ENSG00000049618;ensembl_tx=ENST00000319584;identifier=ENSG00000049618;ensembl_gn=ARID1B;ensembl_gene_id=ENSG00000049618;ensembl_tx=ENST00000414678;identifier=ARID1B;ensembl_gn=ARID1B;ensembl_gene_id=ENSG00000049618;ensembl_tx=ENST00000414678;identifier=ENSG00000049618;e…	0	.
chr6	157180958	157181208	ensembl_gn=ARID1B;ensembl_gene_id=ENSG00000049618;ensembl_tx=ENST00000319584;identifier=ARID1B;ensembl_gn=ARID1B;ensembl_gene_id=ENSG00000049618;ensembl_tx=ENST00000319584;identifier=ENSG00000049618;ensembl_gn=ARID1B;ensembl_gene_id=ENSG00000049618;ensembl_tx=ENST00000346085;identifier=ARID1B;ensembl_gn=ARID1B;ensembl_gene_id=ENSG00000049618;ensembl_tx=ENST00000346085;identifier=ENSG00000049618;e…	0	.
chr6	157184220	157186630	ensembl_gn=ARID1B;ensembl_gene_id=ENSG00000049618;ensembl_tx=ENST00000319584;identifier=ARID1B;ensembl_gn=ARID1B;ensembl_gene_id=ENSG00000049618;ensembl_tx=ENST00000319584;identifier=ENSG00000049618;ensembl_gn=ARID1B;ensembl_gene_id=ENSG00000049618;ensembl_tx=ENST00000346085;identifier=ARID1B;ensembl_gn=ARID1B;ensembl_gene_id=ENSG00000049618;ensembl_tx=ENST00000346085;identifier=ENSG00000049618;e…	0	.
chr6	157189631	157189790	ensembl_gn=ARID1B;ensembl_gene_id=ENSG00000049618;ensembl_tx=ENST00000346085;identifier=ARID1B;ensembl_gn=ARID1B;ensembl_gene_id=ENSG00000049618;ensembl_tx=ENST00000346085;identifier=ENSG00000049618;ensembl_gn=ARID1B;ensembl_gene_id=ENSG00000049618;ensembl_tx=ENST00000350026;identifier=ARID1B;ensembl_gn=ARID1B;ensembl_gene_id=ENSG00000049618;ensembl_tx=ENST00000350026;identifier=ENSG00000049618;e…	0	.
chr6	157190027	157190220	ensembl_gn=ARID1B;ensembl_gene_id=ENSG00000049618;ensembl_tx=ENST00000346085;identifier=ARID1B;ensembl_gn=ARID1B;ensembl_gene_id=ENSG00000049618;ensembl_tx=ENST00000346085;identifier=ENSG00000049618;ensembl_gn=ARID1B;ensembl_gene_id=ENSG00000049618;ensembl_tx=ENST00000350026;identifier=ARID1B;ensembl_gn=ARID1B;ensembl_gene_id=ENSG00000049618;ensembl_tx=ENST00000350026;identifier=ENSG00000049618;e…	0	.
chr6	157196154	157196325	ensembl_gn=ARID1B;ensembl_gene_id=ENSG00000049618;ensembl_tx=ENST00000346085;identifier=ARID1B;ensembl_gn=ARID1B;ensembl_gene_id=ENSG00000049618;ensembl_tx=ENST00000346085;identifier=ENSG00000049618;ensembl_gn=ARID1B;ensembl_gene_id=ENSG00000049618;ensembl_tx=ENST00000350026;identifier=ARID1B;ensembl_gn=ARID1B;ensembl_gene_id=ENSG00000049618;ensembl_tx=ENST00000350026;identifier=ENSG00000049618;e…	0	.
chr6	157198799	157198919	ensembl_gn=ARID1B;ensembl_gene_id=ENSG00000049618;ensembl_tx=ENST00000346085;identifier=ARID1B;ensembl_gn=ARID1B;ensembl_gene_id=ENSG00000049618;ensembl_tx=ENST00000346085;identifier=ENSG00000049618;ensembl_gn=ARID1B;ensembl_gene_id=ENSG00000049618;ensembl_tx=ENST00000350026;identifier=ARID1B;ensembl_gn=ARID1B;ensembl_gene_id=ENSG00000049618;ensembl_tx=ENST00000350026;identifier=ENSG00000049618;e…	0	.
chr6	157200694	157201498	ensembl_gn=ARID1B;ensembl_gene_id=ENSG00000049618;ensembl_tx=ENST00000346085;identifier=ARID1B;ensembl_gn=ARID1B;ensembl_gene_id=ENSG00000049618;ensembl_tx=ENST00000346085;identifier=ENSG00000049618;ensembl_gn=ARID1B;ensembl_gene_id=ENSG00000049618;ensembl_tx=ENST00000350026;identifier=ARID1B;ensembl_gn=ARID1B;ensembl_gene_id=ENSG00000049618;ensembl_tx=ENST00000350026;identifier=ENSG00000049618;e…	0	.
chr6	157203855	157204006	ensembl_gn=ARID1B;ensembl_gene_id=ENSG00000049618;ensembl_tx=ENST00000346085;identifier=ARID1B;ensembl_gn=ARID1B;ensembl_gene_id=ENSG00000049618;ensembl_tx=ENST00000346085;identifier=ENSG00000049618;ensembl_gn=ARID1B;ensembl_gene_id=ENSG00000049618;ensembl_tx=ENST00000350026;identifier=ARID1B;ensembl_gn=ARID1B;ensembl_gene_id=ENSG00000049618;ensembl_tx=ENST00000350026;identifier=ENSG00000049618;e…	0	.
chr6	157206156	157210789	ensembl_gn=ARID1B;ensembl_gene_id=ENSG00000049618;ensembl_tx=ENST00000346085;identifier=ARID1B;ensembl_gn=ARID1B;ensembl_gene_id=ENSG00000049618;ensembl_tx=ENST00000346085;identifier=ENSG00000049618;ensembl_gn=ARID1B;ensembl_gene_id=ENSG00000049618;ensembl_tx=ENST00000350026;identifier=ARID1B;ensembl_gn=ARID1B;ensembl_gene_id=ENSG00000049618;ensembl_tx=ENST00000350026;identifier=ENSG00000049618;e…	0	.
chr6	169703894	169704098	ensembl_gn=PHF10;ensembl_gene_id=ENSG00000130024;ensembl_tx=ENST00000339209;identifier=ENSG00000130024;ensembl_gn=PHF10;ensembl_gene_id=ENSG00000130024;ensembl_tx=ENST00000339209;identifier=PHF10;ensembl_gn=PHF10;ensembl_gene_id=ENSG00000130024;ensembl_tx=ENST00000366780;identifier=ENSG00000130024;ensembl_gn=PHF10;ensembl_gene_id=ENSG00000130024;ensembl_tx=ENST00000366780;identifier=PHF10;ensembl…	0	.
chr6	169705122	169705331	ensembl_gn=PHF10;ensembl_gene_id=ENSG00000130024;ensembl_tx=ENST00000339209;identifier=ENSG00000130024;ensembl_gn=PHF10;ensembl_gene_id=ENSG00000130024;ensembl_tx=ENST00000339209;identifier=PHF10;ensembl_gn=PHF10;ensembl_gene_id=ENSG00000130024;ensembl_tx=ENST00000366780;identifier=ENSG00000130024;ensembl_gn=PHF10;ensembl_gene_id=ENSG00000130024;ensembl_tx=ENST00000366780;identifier=PHF10;ensembl…	0	.
chr6	169705605	169705734	ensembl_gn=PHF10;ensembl_gene_id=ENSG00000130024;ensembl_tx=ENST00000339209;identifier=ENSG00000130024;ensembl_gn=PHF10;ensembl_gene_id=ENSG00000130024;ensembl_tx=ENST00000339209;identifier=PHF10;ensembl_gn=PHF10;ensembl_gene_id=ENSG00000130024;ensembl_tx=ENST00000366780;identifier=ENSG00000130024;ensembl_gn=PHF10;ensembl_gene_id=ENSG00000130024;ensembl_tx=ENST00000366780;identifier=PHF10;ensembl…	0	.
chr6	169707017	169710401	ensembl_gn=PHF10;ensembl_gene_id=ENSG00000130024;ensembl_tx=ENST00000339209;identifier=ENSG00000130024;ensembl_gn=PHF10;ensembl_gene_id=ENSG00000130024;ensembl_tx=ENST00000339209;identifier=PHF10;ensembl_gn=PHF10;ensembl_gene_id=ENSG00000130024;ensembl_tx=ENST00000366780;identifier=ENSG00000130024;ensembl_gn=PHF10;ensembl_gene_id=ENSG00000130024;ensembl_tx=ENST00000366780;identifier=PHF10;ensembl…	0	.
chr6	169712375	169712549	ensembl_gn=PHF10;ensembl_gene_id=ENSG00000130024;ensembl_tx=ENST00000339209;identifier=ENSG00000130024;ensembl_gn=PHF10;ensembl_gene_id=ENSG00000130024;ensembl_tx=ENST00000339209;identifier=PHF10;ensembl_gn=PHF10;ensembl_gene_id=ENSG00000130024;ensembl_tx=ENST00000366780;identifier=ENSG00000130024;ensembl_gn=PHF10;ensembl_gene_id=ENSG00000130024;ensembl_tx=ENST00000366780;identifier=PHF10;ensembl…	0	.
chr6	169714722	169714852	ensembl_gn=PHF10;ensembl_gene_id=ENSG00000130024;ensembl_tx=ENST00000339209;identifier=ENSG00000130024;ensembl_gn=PHF10;ensembl_gene_id=ENSG00000130024;ensembl_tx=ENST00000339209;identifier=PHF10;ensembl_gn=PHF10;ensembl_gene_id=ENSG00000130024;ensembl_tx=ENST00000366780;identifier=ENSG00000130024;ensembl_gn=PHF10;ensembl_gene_id=ENSG00000130024;ensembl_tx=ENST00000366780;identifier=PHF10;ensembl…	0	.
chr6	169715697	169715867	ensembl_gn=PHF10;ensembl_gene_id=ENSG00000130024;ensembl_tx=ENST00000339209;identifier=ENSG00000130024;ensembl_gn=PHF10;ensembl_gene_id=ENSG00000130024;ensembl_tx=ENST00000339209;identifier=PHF10;ensembl_gn=PHF10;ensembl_gene_id=ENSG00000130024;ensembl_tx=ENST00000366780;identifier=ENSG00000130024;ensembl_gn=PHF10;ensembl_gene_id=ENSG00000130024;ensembl_tx=ENST00000366780;identifier=PHF10;ensembl…	0	.
chr6	169715944	169716098	ensembl_gn=PHF10;ensembl_gene_id=ENSG00000130024;ensembl_tx=ENST00000339209;identifier=ENSG00000130024;ensembl_gn=PHF10;ensembl_gene_id=ENSG00000130024;ensembl_tx=ENST00000339209;identifier=PHF10;ensembl_gn=PHF10;ensembl_gene_id=ENSG00000130024;ensembl_tx=ENST00000366780;identifier=ENSG00000130024;ensembl_gn=PHF10;ensembl_gene_id=ENSG00000130024;ensembl_tx=ENST00000366780;identifier=PHF10;ensembl…	0	.
chr6	169717731	169717916	ensembl_gn=PHF10;ensembl_gene_id=ENSG00000130024;ensembl_tx=ENST00000339209;identifier=ENSG00000130024;ensembl_gn=PHF10;ensembl_gene_id=ENSG00000130024;ensembl_tx=ENST00000339209;identifier=PHF10;ensembl_gn=PHF10;ensembl_gene_id=ENSG00000130024;ensembl_tx=ENST00000366780;identifier=ENSG00000130024;ensembl_gn=PHF10;ensembl_gene_id=ENSG00000130024;ensembl_tx=ENST00000366780;identifier=PHF10;ensembl…	0	.
chr6	169718777	169719308	ensembl_gn=PHF10;ensembl_gene_id=ENSG00000130024;ensembl_tx=ENST00000339209;identifier=ENSG00000130024;ensembl_gn=PHF10;ensembl_gene_id=ENSG00000130024;ensembl_tx=ENST00000339209;identifier=PHF10;ensembl_gn=PHF10;ensembl_gene_id=ENSG00000130024;ensembl_tx=ENST00000366780;identifier=ENSG00000130024;ensembl_gn=PHF10;ensembl_gene_id=ENSG00000130024;ensembl_tx=ENST00000366780;identifier=PHF10;ensembl…	0	.
chr6	169720994	169721121	ensembl_gn=PHF10;ensembl_gene_id=ENSG00000130024;ensembl_tx=ENST00000339209;identifier=ENSG00000130024;ensembl_gn=PHF10;ensembl_gene_id=ENSG00000130024;ensembl_tx=ENST00000339209;identifier=PHF10;ensembl_gn=PHF10;ensembl_gene_id=ENSG00000130024;ensembl_tx=ENST00000366780;identifier=ENSG00000130024;ensembl_gn=PHF10;ensembl_gene_id=ENSG00000130024;ensembl_tx=ENST00000366780;identifier=PHF10;ensembl…	0	.
chr6	169723834	169724065	ensembl_gn=PHF10;ensembl_gene_id=ENSG00000130024;ensembl_tx=ENST00000339209;identifier=ENSG00000130024;ensembl_gn=PHF10;ensembl_gene_id=ENSG00000130024;ensembl_tx=ENST00000339209;identifier=PHF10;ensembl_gn=PHF10;ensembl_gene_id=ENSG00000130024;ensembl_tx=ENST00000366780;identifier=ENSG00000130024;ensembl_gn=PHF10;ensembl_gene_id=ENSG00000130024;ensembl_tx=ENST00000366780;identifier=PHF10;ensembl…	0	.
chr6	169725410	169725576	ensembl_gn=PHF10;ensembl_gene_id=ENSG00000130024;ensembl_tx=ENST00000621772;identifier=ENSG00000130024;ensembl_gn=PHF10;ensembl_gene_id=ENSG00000130024;ensembl_tx=ENST00000621772;identifier=PHF10	0	.
chr7	140719316	140726526	ensembl_gn=BRAF;ensembl_gene_id=ENSG00000157764;ensembl_tx=ENST00000496384;identifier=BRAF;ensembl_gn=BRAF;ensembl_gene_id=ENSG00000157764;ensembl_tx=ENST00000496384;identifier=ENSG00000157764	0	.
chr7	140734468	140734780	ensembl_gn=BRAF;ensembl_gene_id=ENSG00000157764;ensembl_tx=ENST00000288602;identifier=BRAF;ensembl_gn=BRAF;ensembl_gene_id=ENSG00000157764;ensembl_tx=ENST00000288602;identifier=ENSG00000157764;ensembl_gn=BRAF;ensembl_gene_id=ENSG00000157764;ensembl_tx=ENST00000479537;identifier=BRAF;ensembl_gn=BRAF;ensembl_gene_id=ENSG00000157764;ensembl_tx=ENST00000479537;identifier=ENSG00000157764;ensembl_gn=BR…	0	.
chr7	140739801	140739956	ensembl_gn=BRAF;ensembl_gene_id=ENSG00000157764;ensembl_tx=ENST00000288602;identifier=BRAF;ensembl_gn=BRAF;ensembl_gene_id=ENSG00000157764;ensembl_tx=ENST00000288602;identifier=ENSG00000157764;ensembl_gn=BRAF;ensembl_gene_id=ENSG00000157764;ensembl_tx=ENST00000479537;identifier=BRAF;ensembl_gn=BRAF;ensembl_gene_id=ENSG00000157764;ensembl_tx=ENST00000479537;identifier=ENSG00000157764;ensembl_gn=BR…	0	.
chr7	140747346	140747466	ensembl_gn=BRAF;ensembl_gene_id=ENSG00000157764;ensembl_tx=ENST00000479537;identifier=BRAF;ensembl_gn=BRAF;ensembl_gene_id=ENSG00000157764;ensembl_tx=ENST00000479537;identifier=ENSG00000157764	0	.
chr7	140749276	140749428	ensembl_gn=BRAF;ensembl_gene_id=ENSG00000157764;ensembl_tx=ENST00000288602;identifier=BRAF;ensembl_gn=BRAF;ensembl_gene_id=ENSG00000157764;ensembl_tx=ENST00000288602;identifier=ENSG00000157764;ensembl_gn=BRAF;ensembl_gene_id=ENSG00000157764;ensembl_tx=ENST00000479537;identifier=BRAF;ensembl_gn=BRAF;ensembl_gene_id=ENSG00000157764;ensembl_tx=ENST00000479537;identifier=ENSG00000157764;ensembl_gn=BR…	0	.
chr7	140753264	140753403	ensembl_gn=BRAF;ensembl_gene_id=ENSG00000157764;ensembl_tx=ENST00000288602;identifier=BRAF;ensembl_gn=BRAF;ensembl_gene_id=ENSG00000157764;ensembl_tx=ENST00000288602;identifier=ENSG00000157764;ensembl_gn=BRAF;ensembl_gene_id=ENSG00000157764;ensembl_tx=ENST00000479537;identifier=BRAF;ensembl_gn=BRAF;ensembl_gene_id=ENSG00000157764;ensembl_tx=ENST00000479537;identifier=ENSG00000157764;ensembl_gn=BR…	0	.
chr7	140754150	140754270	ensembl_gn=BRAF;ensembl_gene_id=ENSG00000157764;ensembl_tx=ENST00000288602;identifier=BRAF;ensembl_gn=BRAF;ensembl_gene_id=ENSG00000157764;ensembl_tx=ENST00000288602;identifier=ENSG00000157764;ensembl_gn=BRAF;ensembl_gene_id=ENSG00000157764;ensembl_tx=ENST00000479537;identifier=BRAF;ensembl_gn=BRAF;ensembl_gene_id=ENSG00000157764;ensembl_tx=ENST00000479537;identifier=ENSG00000157764;ensembl_gn=BR…	0	.
chr7	140776901	140777098	ensembl_gn=BRAF;ensembl_gene_id=ENSG00000157764;ensembl_tx=ENST00000288602;identifier=BRAF;ensembl_gn=BRAF;ensembl_gene_id=ENSG00000157764;ensembl_tx=ENST00000288602;identifier=ENSG00000157764;ensembl_gn=BRAF;ensembl_gene_id=ENSG00000157764;ensembl_tx=ENST00000496384;identifier=BRAF;ensembl_gn=BRAF;ensembl_gene_id=ENSG00000157764;ensembl_tx=ENST00000496384;identifier=ENSG00000157764;ensembl_gn=BR…	0	.
chr7	140777973	140778093	ensembl_gn=BRAF;ensembl_gene_id=ENSG00000157764;ensembl_tx=ENST00000288602;identifier=BRAF;ensembl_gn=BRAF;ensembl_gene_id=ENSG00000157764;ensembl_tx=ENST00000288602;identifier=ENSG00000157764;ensembl_gn=BRAF;ensembl_gene_id=ENSG00000157764;ensembl_tx=ENST00000496384;identifier=BRAF;ensembl_gn=BRAF;ensembl_gene_id=ENSG00000157764;ensembl_tx=ENST00000496384;identifier=ENSG00000157764;ensembl_gn=BR…	0	.
chr7	140781565	140781703	ensembl_gn=BRAF;ensembl_gene_id=ENSG00000157764;ensembl_tx=ENST00000288602;identifier=BRAF;ensembl_gn=BRAF;ensembl_gene_id=ENSG00000157764;ensembl_tx=ENST00000288602;identifier=ENSG00000157764;ensembl_gn=BRAF;ensembl_gene_id=ENSG00000157764;ensembl_tx=ENST00000496384;identifier=BRAF;ensembl_gn=BRAF;ensembl_gene_id=ENSG00000157764;ensembl_tx=ENST00000496384;identifier=ENSG00000157764;ensembl_gn=BR…	0	.
chr7	140783010	140783167	ensembl_gn=BRAF;ensembl_gene_id=ENSG00000157764;ensembl_tx=ENST00000288602;identifier=BRAF;ensembl_gn=BRAF;ensembl_gene_id=ENSG00000157764;ensembl_tx=ENST00000288602;identifier=ENSG00000157764;ensembl_gn=BRAF;ensembl_gene_id=ENSG00000157764;ensembl_tx=ENST00000496384;identifier=BRAF;ensembl_gn=BRAF;ensembl_gene_id=ENSG00000157764;ensembl_tx=ENST00000496384;identifier=ENSG00000157764;ensembl_gn=BR…	0	.
chr7	140787506	140787626	ensembl_gn=BRAF;ensembl_gene_id=ENSG00000157764;ensembl_tx=ENST00000288602;identifier=BRAF;ensembl_gn=BRAF;ensembl_gene_id=ENSG00000157764;ensembl_tx=ENST00000288602;identifier=ENSG00000157764;ensembl_gn=BRAF;ensembl_gene_id=ENSG00000157764;ensembl_tx=ENST00000497784;identifier=BRAF;ensembl_gn=BRAF;ensembl_gene_id=ENSG00000157764;ensembl_tx=ENST00000497784;identifier=ENSG00000157764	0	.
chr7	140794297	140794477	ensembl_gn=BRAF;ensembl_gene_id=ENSG00000157764;ensembl_tx=ENST00000288602;identifier=BRAF;ensembl_gn=BRAF;ensembl_gene_id=ENSG00000157764;ensembl_tx=ENST00000288602;identifier=ENSG00000157764;ensembl_gn=BRAF;ensembl_gene_id=ENSG00000157764;ensembl_tx=ENST00000497784;identifier=BRAF;ensembl_gn=BRAF;ensembl_gene_id=ENSG00000157764;ensembl_tx=ENST00000497784;identifier=ENSG00000157764	0	.
chr7	140800351	140800491	ensembl_gn=BRAF;ensembl_gene_id=ENSG00000157764;ensembl_tx=ENST00000288602;identifier=BRAF;ensembl_gn=BRAF;ensembl_gene_id=ENSG00000157764;ensembl_tx=ENST00000288602;identifier=ENSG00000157764;ensembl_gn=BRAF;ensembl_gene_id=ENSG00000157764;ensembl_tx=ENST00000497784;identifier=BRAF;ensembl_gn=BRAF;ensembl_gene_id=ENSG00000157764;ensembl_tx=ENST00000497784;identifier=ENSG00000157764	0	.
chr7	140801401	140801570	ensembl_gn=BRAF;ensembl_gene_id=ENSG00000157764;ensembl_tx=ENST00000288602;identifier=BRAF;ensembl_gn=BRAF;ensembl_gene_id=ENSG00000157764;ensembl_tx=ENST00000288602;identifier=ENSG00000157764;ensembl_gn=BRAF;ensembl_gene_id=ENSG00000157764;ensembl_tx=ENST00000497784;identifier=BRAF;ensembl_gn=BRAF;ensembl_gene_id=ENSG00000157764;ensembl_tx=ENST00000497784;identifier=ENSG00000157764	0	.
chr7	140807949	140808072	ensembl_gn=BRAF;ensembl_gene_id=ENSG00000157764;ensembl_tx=ENST00000288602;identifier=BRAF;ensembl_gn=BRAF;ensembl_gene_id=ENSG00000157764;ensembl_tx=ENST00000288602;identifier=ENSG00000157764;ensembl_gn=BRAF;ensembl_gene_id=ENSG00000157764;ensembl_tx=ENST00000497784;identifier=BRAF;ensembl_gn=BRAF;ensembl_gene_id=ENSG00000157764;ensembl_tx=ENST00000497784;identifier=ENSG00000157764	0	.
chr7	140808216	140808336	ensembl_gn=BRAF;ensembl_gene_id=ENSG00000157764;ensembl_tx=ENST00000497784;identifier=BRAF;ensembl_gn=BRAF;ensembl_gene_id=ENSG00000157764;ensembl_tx=ENST00000497784;identifier=ENSG00000157764	0	.
chr7	140808881	140809005	ensembl_gn=BRAF;ensembl_gene_id=ENSG00000157764;ensembl_tx=ENST00000288602;identifier=BRAF;ensembl_gn=BRAF;ensembl_gene_id=ENSG00000157764;ensembl_tx=ENST00000288602;identifier=ENSG00000157764;ensembl_gn=BRAF;ensembl_gene_id=ENSG00000157764;ensembl_tx=ENST00000497784;identifier=BRAF;ensembl_gn=BRAF;ensembl_gene_id=ENSG00000157764;ensembl_tx=ENST00000497784;identifier=ENSG00000157764	0	.
chr7	140834050	140834882	ensembl_gn=BRAF;ensembl_gene_id=ENSG00000157764;ensembl_tx=ENST00000288602;identifier=BRAF;ensembl_gn=BRAF;ensembl_gene_id=ENSG00000157764;ensembl_tx=ENST00000288602;identifier=ENSG00000157764;ensembl_gn=BRAF;ensembl_gene_id=ENSG00000157764;ensembl_tx=ENST00000469930;identifier=BRAF;ensembl_gn=BRAF;ensembl_gene_id=ENSG00000157764;ensembl_tx=ENST00000469930;identifier=ENSG00000157764;ensembl_gn=BR…	0	.
chr7	140850100	140850222	ensembl_gn=BRAF;ensembl_gene_id=ENSG00000157764;ensembl_tx=ENST00000288602;identifier=BRAF;ensembl_gn=BRAF;ensembl_gene_id=ENSG00000157764;ensembl_tx=ENST00000288602;identifier=ENSG00000157764;ensembl_gn=BRAF;ensembl_gene_id=ENSG00000157764;ensembl_tx=ENST00000469930;identifier=BRAF;ensembl_gn=BRAF;ensembl_gene_id=ENSG00000157764;ensembl_tx=ENST00000469930;identifier=ENSG00000157764;ensembl_gn=BR…	0	.
chr7	140924555	140924774	ensembl_gn=BRAF;ensembl_gene_id=ENSG00000157764;ensembl_tx=ENST00000288602;identifier=BRAF;ensembl_gn=BRAF;ensembl_gene_id=ENSG00000157764;ensembl_tx=ENST00000288602;identifier=ENSG00000157764;ensembl_gn=BRAF;ensembl_gene_id=ENSG00000157764;ensembl_tx=ENST00000469930;identifier=BRAF;ensembl_gn=BRAF;ensembl_gene_id=ENSG00000157764;ensembl_tx=ENST00000469930;identifier=ENSG00000157764;ensembl_gn=BR…	0	.
chr7	151238753	151239756	ensembl_gn=SMARCD3;ensembl_gene_id=ENSG00000082014;ensembl_tx=ENST00000262188;identifier=ENSG00000082014;ensembl_gn=SMARCD3;ensembl_gene_id=ENSG00000082014;ensembl_tx=ENST00000262188;identifier=SMARCD3;ensembl_gn=SMARCD3;ensembl_gene_id=ENSG00000082014;ensembl_tx=ENST00000356800;identifier=ENSG00000082014;ensembl_gn=SMARCD3;ensembl_gene_id=ENSG00000082014;ensembl_tx=ENST00000356800;identifier=SMA…	0	.
chr7	151240101	151241988	ensembl_gn=SMARCD3;ensembl_gene_id=ENSG00000082014;ensembl_tx=ENST00000262188;identifier=ENSG00000082014;ensembl_gn=SMARCD3;ensembl_gene_id=ENSG00000082014;ensembl_tx=ENST00000262188;identifier=SMARCD3;ensembl_gn=SMARCD3;ensembl_gene_id=ENSG00000082014;ensembl_tx=ENST00000356800;identifier=ENSG00000082014;ensembl_gn=SMARCD3;ensembl_gene_id=ENSG00000082014;ensembl_tx=ENST00000356800;identifier=SMA…	0	.
chr7	151242126	151242613	ensembl_gn=SMARCD3;ensembl_gene_id=ENSG00000082014;ensembl_tx=ENST00000262188;identifier=ENSG00000082014;ensembl_gn=SMARCD3;ensembl_gene_id=ENSG00000082014;ensembl_tx=ENST00000262188;identifier=SMARCD3;ensembl_gn=SMARCD3;ensembl_gene_id=ENSG00000082014;ensembl_tx=ENST00000356800;identifier=ENSG00000082014;ensembl_gn=SMARCD3;ensembl_gene_id=ENSG00000082014;ensembl_tx=ENST00000356800;identifier=SMA…	0	.
chr7	151242694	151242853	ensembl_gn=SMARCD3;ensembl_gene_id=ENSG00000082014;ensembl_tx=ENST00000262188;identifier=ENSG00000082014;ensembl_gn=SMARCD3;ensembl_gene_id=ENSG00000082014;ensembl_tx=ENST00000262188;identifier=SMARCD3;ensembl_gn=SMARCD3;ensembl_gene_id=ENSG00000082014;ensembl_tx=ENST00000356800;identifier=ENSG00000082014;ensembl_gn=SMARCD3;ensembl_gene_id=ENSG00000082014;ensembl_tx=ENST00000356800;identifier=SMA…	0	.
chr7	151243620	151243740	ensembl_gn=SMARCD3;ensembl_gene_id=ENSG00000082014;ensembl_tx=ENST00000262188;identifier=ENSG00000082014;ensembl_gn=SMARCD3;ensembl_gene_id=ENSG00000082014;ensembl_tx=ENST00000262188;identifier=SMARCD3;ensembl_gn=SMARCD3;ensembl_gene_id=ENSG00000082014;ensembl_tx=ENST00000356800;identifier=ENSG00000082014;ensembl_gn=SMARCD3;ensembl_gene_id=ENSG00000082014;ensembl_tx=ENST00000356800;identifier=SMA…	0	.
chr7	151245449	151245681	ensembl_gn=SMARCD3;ensembl_gene_id=ENSG00000082014;ensembl_tx=ENST00000262188;identifier=ENSG00000082014;ensembl_gn=SMARCD3;ensembl_gene_id=ENSG00000082014;ensembl_tx=ENST00000262188;identifier=SMARCD3;ensembl_gn=SMARCD3;ensembl_gene_id=ENSG00000082014;ensembl_tx=ENST00000356800;identifier=ENSG00000082014;ensembl_gn=SMARCD3;ensembl_gene_id=ENSG00000082014;ensembl_tx=ENST00000356800;identifier=SMA…	0	.
chr7	151245967	151246159	ensembl_gn=SMARCD3;ensembl_gene_id=ENSG00000082014;ensembl_tx=ENST00000460431;identifier=ENSG00000082014;ensembl_gn=SMARCD3;ensembl_gene_id=ENSG00000082014;ensembl_tx=ENST00000460431;identifier=SMARCD3	0	.
chr7	151248474	151248983	ensembl_gn=SMARCD3;ensembl_gene_id=ENSG00000082014;ensembl_tx=ENST00000262188;identifier=ENSG00000082014;ensembl_gn=SMARCD3;ensembl_gene_id=ENSG00000082014;ensembl_tx=ENST00000262188;identifier=SMARCD3;ensembl_gn=SMARCD3;ensembl_gene_id=ENSG00000082014;ensembl_tx=ENST00000472988;identifier=ENSG00000082014;ensembl_gn=SMARCD3;ensembl_gene_id=ENSG00000082014;ensembl_tx=ENST00000472988;identifier=SMA…	0	.
chr7	151254284	151254488	ensembl_gn=SMARCD3;ensembl_gene_id=ENSG00000082014;ensembl_tx=ENST00000477169;identifier=ENSG00000082014;ensembl_gn=SMARCD3;ensembl_gene_id=ENSG00000082014;ensembl_tx=ENST00000477169;identifier=SMARCD3	0	.
chr7	151275103	151275262	ensembl_gn=SMARCD3;ensembl_gene_id=ENSG00000082014;ensembl_tx=ENST00000356800;identifier=ENSG00000082014;ensembl_gn=SMARCD3;ensembl_gene_id=ENSG00000082014;ensembl_tx=ENST00000356800;identifier=SMARCD3;ensembl_gn=SMARCD3;ensembl_gene_id=ENSG00000082014;ensembl_tx=ENST00000392811;identifier=ENSG00000082014;ensembl_gn=SMARCD3;ensembl_gene_id=ENSG00000082014;ensembl_tx=ENST00000392811;identifier=SMA…	0	.
chr7	151276659	151276779	ensembl_gn=SMARCD3;ensembl_gene_id=ENSG00000082014;ensembl_tx=ENST00000356800;identifier=ENSG00000082014;ensembl_gn=SMARCD3;ensembl_gene_id=ENSG00000082014;ensembl_tx=ENST00000356800;identifier=SMARCD3	0	.
chr7	151277066	151277462	ensembl_gn=SMARCD3;ensembl_gene_id=ENSG00000082014;ensembl_tx=ENST00000392811;identifier=ENSG00000082014;ensembl_gn=SMARCD3;ensembl_gene_id=ENSG00000082014;ensembl_tx=ENST00000392811;identifier=SMARCD3	0	.
chr7	151277788	151277908	ensembl_gn=SMARCD3;ensembl_gene_id=ENSG00000082014;ensembl_tx=ENST00000491651;identifier=ENSG00000082014;ensembl_gn=SMARCD3;ensembl_gene_id=ENSG00000082014;ensembl_tx=ENST00000491651;identifier=SMARCD3	0	.
chr7	55019010	55019375	ensembl_gn=EGFR;ensembl_gene_id=ENSG00000146648;ensembl_tx=ENST00000275493;identifier=EGFR;ensembl_gn=EGFR;ensembl_gene_id=ENSG00000146648;ensembl_tx=ENST00000275493;identifier=ENSG00000146648;ensembl_gn=EGFR;ensembl_gene_id=ENSG00000146648;ensembl_tx=ENST00000342916;identifier=EGFR;ensembl_gn=EGFR;ensembl_gene_id=ENSG00000146648;ensembl_tx=ENST00000342916;identifier=ENSG00000146648;ensembl_gn=EG…	0	.
chr7	55043822	55044059	ensembl_gn=EGFR;ensembl_gene_id=ENSG00000146648;ensembl_tx=ENST00000459688;identifier=EGFR;ensembl_gn=EGFR;ensembl_gene_id=ENSG00000146648;ensembl_tx=ENST00000459688;identifier=ENSG00000146648	0	.
chr7	55109712	55109968	ensembl_gn=EGFR;ensembl_gene_id=ENSG00000146648;ensembl_tx=ENST00000450046;identifier=EGFR;ensembl_gn=EGFR;ensembl_gene_id=ENSG00000146648;ensembl_tx=ENST00000450046;identifier=ENSG00000146648	0	.
chr7	55119045	55119411	ensembl_gn=EGFR;ensembl_gene_id=ENSG00000146648;ensembl_tx=ENST00000463948;identifier=EGFR;ensembl_gn=EGFR;ensembl_gene_id=ENSG00000146648;ensembl_tx=ENST00000463948;identifier=ENSG00000146648	0	.
chr7	55142275	55142447	ensembl_gn=EGFR;ensembl_gene_id=ENSG00000146648;ensembl_tx=ENST00000275493;identifier=EGFR;ensembl_gn=EGFR;ensembl_gene_id=ENSG00000146648;ensembl_tx=ENST00000275493;identifier=ENSG00000146648;ensembl_gn=EGFR;ensembl_gene_id=ENSG00000146648;ensembl_tx=ENST00000342916;identifier=EGFR;ensembl_gn=EGFR;ensembl_gene_id=ENSG00000146648;ensembl_tx=ENST00000342916;identifier=ENSG00000146648;ensembl_gn=EG…	0	.
chr7	55143294	55143498	ensembl_gn=EGFR;ensembl_gene_id=ENSG00000146648;ensembl_tx=ENST00000275493;identifier=EGFR;ensembl_gn=EGFR;ensembl_gene_id=ENSG00000146648;ensembl_tx=ENST00000275493;identifier=ENSG00000146648;ensembl_gn=EGFR;ensembl_gene_id=ENSG00000146648;ensembl_tx=ENST00000342916;identifier=EGFR;ensembl_gn=EGFR;ensembl_gene_id=ENSG00000146648;ensembl_tx=ENST00000342916;identifier=ENSG00000146648;ensembl_gn=EG…	0	.
chr7	55146595	55146750	ensembl_gn=EGFR;ensembl_gene_id=ENSG00000146648;ensembl_tx=ENST00000275493;identifier=EGFR;ensembl_gn=EGFR;ensembl_gene_id=ENSG00000146648;ensembl_tx=ENST00000275493;identifier=ENSG00000146648;ensembl_gn=EGFR;ensembl_gene_id=ENSG00000146648;ensembl_tx=ENST00000342916;identifier=EGFR;ensembl_gn=EGFR;ensembl_gene_id=ENSG00000146648;ensembl_tx=ENST00000342916;identifier=ENSG00000146648;ensembl_gn=EG…	0	.
chr7	55151268	55151388	ensembl_gn=EGFR;ensembl_gene_id=ENSG00000146648;ensembl_tx=ENST00000275493;identifier=EGFR;ensembl_gn=EGFR;ensembl_gene_id=ENSG00000146648;ensembl_tx=ENST00000275493;identifier=ENSG00000146648;ensembl_gn=EGFR;ensembl_gene_id=ENSG00000146648;ensembl_tx=ENST00000342916;identifier=EGFR;ensembl_gn=EGFR;ensembl_gene_id=ENSG00000146648;ensembl_tx=ENST00000342916;identifier=ENSG00000146648;ensembl_gn=EG…	0	.
chr7	55152535	55152674	ensembl_gn=EGFR;ensembl_gene_id=ENSG00000146648;ensembl_tx=ENST00000275493;identifier=EGFR;ensembl_gn=EGFR;ensembl_gene_id=ENSG00000146648;ensembl_tx=ENST00000275493;identifier=ENSG00000146648;ensembl_gn=EGFR;ensembl_gene_id=ENSG00000146648;ensembl_tx=ENST00000342916;identifier=EGFR;ensembl_gn=EGFR;ensembl_gene_id=ENSG00000146648;ensembl_tx=ENST00000342916;identifier=ENSG00000146648;ensembl_gn=EG…	0	.
chr7	55154000	55154162	ensembl_gn=EGFR;ensembl_gene_id=ENSG00000146648;ensembl_tx=ENST00000275493;identifier=EGFR;ensembl_gn=EGFR;ensembl_gene_id=ENSG00000146648;ensembl_tx=ENST00000275493;identifier=ENSG00000146648;ensembl_gn=EGFR;ensembl_gene_id=ENSG00000146648;ensembl_tx=ENST00000342916;identifier=EGFR;ensembl_gn=EGFR;ensembl_gene_id=ENSG00000146648;ensembl_tx=ENST00000342916;identifier=ENSG00000146648;ensembl_gn=EG…	0	.
chr7	55155819	55155956	ensembl_gn=EGFR;ensembl_gene_id=ENSG00000146648;ensembl_tx=ENST00000275493;identifier=EGFR;ensembl_gn=EGFR;ensembl_gene_id=ENSG00000146648;ensembl_tx=ENST00000275493;identifier=ENSG00000146648;ensembl_gn=EGFR;ensembl_gene_id=ENSG00000146648;ensembl_tx=ENST00000342916;identifier=EGFR;ensembl_gn=EGFR;ensembl_gene_id=ENSG00000146648;ensembl_tx=ENST00000342916;identifier=ENSG00000146648;ensembl_gn=EG…	0	.
chr7	55156522	55156669	ensembl_gn=EGFR;ensembl_gene_id=ENSG00000146648;ensembl_tx=ENST00000275493;identifier=EGFR;ensembl_gn=EGFR;ensembl_gene_id=ENSG00000146648;ensembl_tx=ENST00000275493;identifier=ENSG00000146648;ensembl_gn=EGFR;ensembl_gene_id=ENSG00000146648;ensembl_tx=ENST00000342916;identifier=EGFR;ensembl_gn=EGFR;ensembl_gene_id=ENSG00000146648;ensembl_tx=ENST00000342916;identifier=ENSG00000146648;ensembl_gn=EG…	0	.
chr7	55156748	55156961	ensembl_gn=EGFR;ensembl_gene_id=ENSG00000146648;ensembl_tx=ENST00000275493;identifier=EGFR;ensembl_gn=EGFR;ensembl_gene_id=ENSG00000146648;ensembl_tx=ENST00000275493;identifier=ENSG00000146648;ensembl_gn=EGFR;ensembl_gene_id=ENSG00000146648;ensembl_tx=ENST00000342916;identifier=EGFR;ensembl_gn=EGFR;ensembl_gene_id=ENSG00000146648;ensembl_tx=ENST00000342916;identifier=ENSG00000146648;ensembl_gn=EG…	0	.
chr7	55157648	55157768	ensembl_gn=EGFR;ensembl_gene_id=ENSG00000146648;ensembl_tx=ENST00000275493;identifier=EGFR;ensembl_gn=EGFR;ensembl_gene_id=ENSG00000146648;ensembl_tx=ENST00000275493;identifier=ENSG00000146648;ensembl_gn=EGFR;ensembl_gene_id=ENSG00000146648;ensembl_tx=ENST00000342916;identifier=EGFR;ensembl_gn=EGFR;ensembl_gene_id=ENSG00000146648;ensembl_tx=ENST00000342916;identifier=ENSG00000146648;ensembl_gn=EG…	0	.
chr7	55160128	55160348	ensembl_gn=EGFR;ensembl_gene_id=ENSG00000146648;ensembl_tx=ENST00000275493;identifier=EGFR;ensembl_gn=EGFR;ensembl_gene_id=ENSG00000146648;ensembl_tx=ENST00000275493;identifier=ENSG00000146648;ensembl_gn=EGFR;ensembl_gene_id=ENSG00000146648;ensembl_tx=ENST00000342916;identifier=EGFR;ensembl_gn=EGFR;ensembl_gene_id=ENSG00000146648;ensembl_tx=ENST00000342916;identifier=ENSG00000146648;ensembl_gn=EG…	0	.
chr7	55161488	55161641	ensembl_gn=EGFR;ensembl_gene_id=ENSG00000146648;ensembl_tx=ENST00000275493;identifier=EGFR;ensembl_gn=EGFR;ensembl_gene_id=ENSG00000146648;ensembl_tx=ENST00000275493;identifier=ENSG00000146648;ensembl_gn=EGFR;ensembl_gene_id=ENSG00000146648;ensembl_tx=ENST00000342916;identifier=EGFR;ensembl_gn=EGFR;ensembl_gene_id=ENSG00000146648;ensembl_tx=ENST00000342916;identifier=ENSG00000146648;ensembl_gn=EG…	0	.
chr7	55163718	55163838	ensembl_gn=EGFR;ensembl_gene_id=ENSG00000146648;ensembl_tx=ENST00000275493;identifier=EGFR;ensembl_gn=EGFR;ensembl_gene_id=ENSG00000146648;ensembl_tx=ENST00000275493;identifier=ENSG00000146648;ensembl_gn=EGFR;ensembl_gene_id=ENSG00000146648;ensembl_tx=ENST00000342916;identifier=EGFR;ensembl_gn=EGFR;ensembl_gene_id=ENSG00000146648;ensembl_tx=ENST00000342916;identifier=ENSG00000146648;ensembl_gn=EG…	0	.
chr7	55165269	55165447	ensembl_gn=EGFR;ensembl_gene_id=ENSG00000146648;ensembl_tx=ENST00000275493;identifier=EGFR;ensembl_gn=EGFR;ensembl_gene_id=ENSG00000146648;ensembl_tx=ENST00000275493;identifier=ENSG00000146648;ensembl_gn=EGFR;ensembl_gene_id=ENSG00000146648;ensembl_tx=ENST00000342916;identifier=EGFR;ensembl_gn=EGFR;ensembl_gene_id=ENSG00000146648;ensembl_tx=ENST00000342916;identifier=ENSG00000146648;ensembl_gn=EG…	0	.
chr7	55168512	55168645	ensembl_gn=EGFR;ensembl_gene_id=ENSG00000146648;ensembl_tx=ENST00000342916;identifier=EGFR;ensembl_gn=EGFR;ensembl_gene_id=ENSG00000146648;ensembl_tx=ENST00000342916;identifier=ENSG00000146648	0	.
chr7	55170296	55171055	ensembl_gn=EGFR;ensembl_gene_id=ENSG00000146648;ensembl_tx=ENST00000344576;identifier=EGFR;ensembl_gn=EGFR;ensembl_gene_id=ENSG00000146648;ensembl_tx=ENST00000344576;identifier=ENSG00000146648	0	.
chr7	55171134	55171254	ensembl_gn=EGFR;ensembl_gene_id=ENSG00000146648;ensembl_tx=ENST00000275493;identifier=EGFR;ensembl_gn=EGFR;ensembl_gene_id=ENSG00000146648;ensembl_tx=ENST00000275493;identifier=ENSG00000146648;ensembl_gn=EGFR;ensembl_gene_id=ENSG00000146648;ensembl_tx=ENST00000442591;identifier=EGFR;ensembl_gn=EGFR;ensembl_gene_id=ENSG00000146648;ensembl_tx=ENST00000442591;identifier=ENSG00000146648;ensembl_gn=EG…	0	.
chr7	55172827	55172947	ensembl_gn=EGFR;ensembl_gene_id=ENSG00000146648;ensembl_tx=ENST00000442591;identifier=EGFR;ensembl_gn=EGFR;ensembl_gene_id=ENSG00000146648;ensembl_tx=ENST00000442591;identifier=ENSG00000146648	0	.
chr7	55172972	55173134	ensembl_gn=EGFR;ensembl_gene_id=ENSG00000146648;ensembl_tx=ENST00000275493;identifier=EGFR;ensembl_gn=EGFR;ensembl_gene_id=ENSG00000146648;ensembl_tx=ENST00000275493;identifier=ENSG00000146648;ensembl_gn=EGFR;ensembl_gene_id=ENSG00000146648;ensembl_tx=ENST00000454757;identifier=EGFR;ensembl_gn=EGFR;ensembl_gene_id=ENSG00000146648;ensembl_tx=ENST00000454757;identifier=ENSG00000146648;ensembl_gn=EG…	0	.
chr7	55173910	55174053	ensembl_gn=EGFR;ensembl_gene_id=ENSG00000146648;ensembl_tx=ENST00000275493;identifier=EGFR;ensembl_gn=EGFR;ensembl_gene_id=ENSG00000146648;ensembl_tx=ENST00000275493;identifier=ENSG00000146648;ensembl_gn=EGFR;ensembl_gene_id=ENSG00000146648;ensembl_tx=ENST00000454757;identifier=EGFR;ensembl_gn=EGFR;ensembl_gene_id=ENSG00000146648;ensembl_tx=ENST00000454757;identifier=ENSG00000146648;ensembl_gn=EG…	0	.
chr7	55174711	55174831	ensembl_gn=EGFR;ensembl_gene_id=ENSG00000146648;ensembl_tx=ENST00000275493;identifier=EGFR;ensembl_gn=EGFR;ensembl_gene_id=ENSG00000146648;ensembl_tx=ENST00000275493;identifier=ENSG00000146648;ensembl_gn=EGFR;ensembl_gene_id=ENSG00000146648;ensembl_tx=ENST00000454757;identifier=EGFR;ensembl_gn=EGFR;ensembl_gene_id=ENSG00000146648;ensembl_tx=ENST00000454757;identifier=ENSG00000146648;ensembl_gn=EG…	0	.
chr7	55179739	55182487	ensembl_gn=EGFR-AS1;ensembl_gene_id=ENSG00000224057;ensembl_tx=ENST00000442411;identifier=ENSG00000224057;ensembl_gn=EGFR;ensembl_gene_id=ENSG00000146648;ensembl_tx=ENST00000275493;identifier=EGFR;ensembl_gn=EGFR;ensembl_gene_id=ENSG00000146648;ensembl_tx=ENST00000275493;identifier=ENSG00000146648;ensembl_gn=EGFR;ensembl_gene_id=ENSG00000146648;ensembl_tx=ENST00000454757;identifier=EGFR;ensembl_g…	0	.
chr7	55191708	55191884	ensembl_gn=EGFR;ensembl_gene_id=ENSG00000146648;ensembl_tx=ENST00000275493;identifier=EGFR;ensembl_gn=EGFR;ensembl_gene_id=ENSG00000146648;ensembl_tx=ENST00000275493;identifier=ENSG00000146648;ensembl_gn=EGFR;ensembl_gene_id=ENSG00000146648;ensembl_tx=ENST00000454757;identifier=EGFR;ensembl_gn=EGFR;ensembl_gene_id=ENSG00000146648;ensembl_tx=ENST00000454757;identifier=ENSG00000146648;ensembl_gn=EG…	0	.
chr7	55192743	55192863	ensembl_gn=EGFR;ensembl_gene_id=ENSG00000146648;ensembl_tx=ENST00000275493;identifier=EGFR;ensembl_gn=EGFR;ensembl_gene_id=ENSG00000146648;ensembl_tx=ENST00000275493;identifier=ENSG00000146648;ensembl_gn=EGFR;ensembl_gene_id=ENSG00000146648;ensembl_tx=ENST00000454757;identifier=EGFR;ensembl_gn=EGFR;ensembl_gene_id=ENSG00000146648;ensembl_tx=ENST00000454757;identifier=ENSG00000146648;ensembl_gn=EG…	0	.
chr7	55198706	55198873	ensembl_gn=EGFR;ensembl_gene_id=ENSG00000146648;ensembl_tx=ENST00000275493;identifier=EGFR;ensembl_gn=EGFR;ensembl_gene_id=ENSG00000146648;ensembl_tx=ENST00000275493;identifier=ENSG00000146648;ensembl_gn=EGFR;ensembl_gene_id=ENSG00000146648;ensembl_tx=ENST00000454757;identifier=EGFR;ensembl_gn=EGFR;ensembl_gene_id=ENSG00000146648;ensembl_tx=ENST00000454757;identifier=ENSG00000146648;ensembl_gn=EG…	0	.
chr7	55200305	55200812	ensembl_gn=EGFR;ensembl_gene_id=ENSG00000146648;ensembl_tx=ENST00000275493;identifier=EGFR;ensembl_gn=EGFR;ensembl_gene_id=ENSG00000146648;ensembl_tx=ENST00000275493;identifier=ENSG00000146648;ensembl_gn=EGFR;ensembl_gene_id=ENSG00000146648;ensembl_tx=ENST00000454757;identifier=EGFR;ensembl_gn=EGFR;ensembl_gene_id=ENSG00000146648;ensembl_tx=ENST00000454757;identifier=ENSG00000146648;ensembl_gn=EG…	0	.
chr7	55201177	55201365	ensembl_gn=EGFR;ensembl_gene_id=ENSG00000146648;ensembl_tx=ENST00000275493;identifier=EGFR;ensembl_gn=EGFR;ensembl_gene_id=ENSG00000146648;ensembl_tx=ENST00000275493;identifier=ENSG00000146648;ensembl_gn=EGFR;ensembl_gene_id=ENSG00000146648;ensembl_tx=ENST00000454757;identifier=EGFR;ensembl_gn=EGFR;ensembl_gene_id=ENSG00000146648;ensembl_tx=ENST00000454757;identifier=ENSG00000146648;ensembl_gn=EG…	0	.
chr7	55201698	55201818	ensembl_gn=EGFR;ensembl_gene_id=ENSG00000146648;ensembl_tx=ENST00000275493;identifier=EGFR;ensembl_gn=EGFR;ensembl_gene_id=ENSG00000146648;ensembl_tx=ENST00000275493;identifier=ENSG00000146648;ensembl_gn=EGFR;ensembl_gene_id=ENSG00000146648;ensembl_tx=ENST00000454757;identifier=EGFR;ensembl_gn=EGFR;ensembl_gene_id=ENSG00000146648;ensembl_tx=ENST00000454757;identifier=ENSG00000146648;ensembl_gn=EG…	0	.
chr7	55202506	55203086	ensembl_gn=EGFR;ensembl_gene_id=ENSG00000146648;ensembl_tx=ENST00000275493;identifier=EGFR;ensembl_gn=EGFR;ensembl_gene_id=ENSG00000146648;ensembl_tx=ENST00000275493;identifier=ENSG00000146648;ensembl_gn=EGFR;ensembl_gene_id=ENSG00000146648;ensembl_tx=ENST00000454757;identifier=EGFR;ensembl_gn=EGFR;ensembl_gene_id=ENSG00000146648;ensembl_tx=ENST00000454757;identifier=ENSG00000146648;ensembl_gn=EG…	0	.
chr7	55205245	55211638	ensembl_gn=EGFR;ensembl_gene_id=ENSG00000146648;ensembl_tx=ENST00000275493;identifier=EGFR;ensembl_gn=EGFR;ensembl_gene_id=ENSG00000146648;ensembl_tx=ENST00000275493;identifier=ENSG00000146648;ensembl_gn=EGFR;ensembl_gene_id=ENSG00000146648;ensembl_tx=ENST00000454757;identifier=EGFR;ensembl_gn=EGFR;ensembl_gene_id=ENSG00000146648;ensembl_tx=ENST00000454757;identifier=ENSG00000146648	0	.
chr7	55256243	55256630	ensembl_gn=EGFR;ensembl_gene_id=ENSG00000146648;ensembl_tx=ENST00000442591;identifier=EGFR;ensembl_gn=EGFR;ensembl_gene_id=ENSG00000146648;ensembl_tx=ENST00000442591;identifier=ENSG00000146648	0	.
chr7	73536345	73537400	ensembl_gn=BCL7B;ensembl_gene_id=ENSG00000106635;ensembl_tx=ENST00000223368;identifier=BCL7B;ensembl_gn=BCL7B;ensembl_gene_id=ENSG00000106635;ensembl_tx=ENST00000223368;identifier=ENSG00000106635;ensembl_gn=BCL7B;ensembl_gene_id=ENSG00000106635;ensembl_tx=ENST00000411832;identifier=BCL7B;ensembl_gn=BCL7B;ensembl_gene_id=ENSG00000106635;ensembl_tx=ENST00000411832;identifier=ENSG00000106635;ensembl…	0	.
chr7	73537923	73538248	ensembl_gn=BCL7B;ensembl_gene_id=ENSG00000106635;ensembl_tx=ENST00000223368;identifier=BCL7B;ensembl_gn=BCL7B;ensembl_gene_id=ENSG00000106635;ensembl_tx=ENST00000223368;identifier=ENSG00000106635;ensembl_gn=BCL7B;ensembl_gene_id=ENSG00000106635;ensembl_tx=ENST00000411832;identifier=BCL7B;ensembl_gn=BCL7B;ensembl_gene_id=ENSG00000106635;ensembl_tx=ENST00000411832;identifier=ENSG00000106635;ensembl…	0	.
chr7	73539705	73540578	ensembl_gn=BCL7B;ensembl_gene_id=ENSG00000106635;ensembl_tx=ENST00000223368;identifier=BCL7B;ensembl_gn=BCL7B;ensembl_gene_id=ENSG00000106635;ensembl_tx=ENST00000223368;identifier=ENSG00000106635;ensembl_gn=BCL7B;ensembl_gene_id=ENSG00000106635;ensembl_tx=ENST00000416906;identifier=BCL7B;ensembl_gn=BCL7B;ensembl_gene_id=ENSG00000106635;ensembl_tx=ENST00000416906;identifier=ENSG00000106635;ensembl…	0	.
chr7	73543537	73543903	ensembl_gn=BCL7B;ensembl_gene_id=ENSG00000106635;ensembl_tx=ENST00000223368;identifier=BCL7B;ensembl_gn=BCL7B;ensembl_gene_id=ENSG00000106635;ensembl_tx=ENST00000223368;identifier=ENSG00000106635;ensembl_gn=BCL7B;ensembl_gene_id=ENSG00000106635;ensembl_tx=ENST00000411832;identifier=BCL7B;ensembl_gn=BCL7B;ensembl_gene_id=ENSG00000106635;ensembl_tx=ENST00000411832;identifier=ENSG00000106635;ensembl…	0	.
chr7	73552144	73552264	ensembl_gn=BCL7B;ensembl_gene_id=ENSG00000106635;ensembl_tx=ENST00000223368;identifier=BCL7B;ensembl_gn=BCL7B;ensembl_gene_id=ENSG00000106635;ensembl_tx=ENST00000223368;identifier=ENSG00000106635;ensembl_gn=BCL7B;ensembl_gene_id=ENSG00000106635;ensembl_tx=ENST00000411832;identifier=BCL7B;ensembl_gn=BCL7B;ensembl_gene_id=ENSG00000106635;ensembl_tx=ENST00000411832;identifier=ENSG00000106635;ensembl…	0	.
chr7	73557030	73557261	ensembl_gn=BCL7B;ensembl_gene_id=ENSG00000106635;ensembl_tx=ENST00000463858;identifier=BCL7B;ensembl_gn=BCL7B;ensembl_gene_id=ENSG00000106635;ensembl_tx=ENST00000463858;identifier=ENSG00000106635;ensembl_gn=BCL7B;ensembl_gene_id=ENSG00000106635;ensembl_tx=ENST00000464288;identifier=BCL7B;ensembl_gn=BCL7B;ensembl_gene_id=ENSG00000106635;ensembl_tx=ENST00000464288;identifier=ENSG00000106635;ensembl…	0	.
chr7	73557476	73558012	ensembl_gn=BCL7B;ensembl_gene_id=ENSG00000106635;ensembl_tx=ENST00000223368;identifier=BCL7B;ensembl_gn=BCL7B;ensembl_gene_id=ENSG00000106635;ensembl_tx=ENST00000223368;identifier=ENSG00000106635;ensembl_gn=BCL7B;ensembl_gene_id=ENSG00000106635;ensembl_tx=ENST00000411832;identifier=BCL7B;ensembl_gn=BCL7B;ensembl_gene_id=ENSG00000106635;ensembl_tx=ENST00000411832;identifier=ENSG00000106635;ensembl…	0	.
chr9	2015208	2015414	ensembl_gn=SMARCA2;ensembl_gene_id=ENSG00000080503;ensembl_tx=ENST00000349721;identifier=ENSG00000080503;ensembl_gn=SMARCA2;ensembl_gene_id=ENSG00000080503;ensembl_tx=ENST00000349721;identifier=SMARCA2;ensembl_gn=SMARCA2;ensembl_gene_id=ENSG00000080503;ensembl_tx=ENST00000357248;identifier=ENSG00000080503;ensembl_gn=SMARCA2;ensembl_gene_id=ENSG00000080503;ensembl_tx=ENST00000357248;identifier=SMA…	0	.
chr9	2017076	2017217	ensembl_gn=SMARCA2;ensembl_gene_id=ENSG00000080503;ensembl_tx=ENST00000457226;identifier=ENSG00000080503;ensembl_gn=SMARCA2;ensembl_gene_id=ENSG00000080503;ensembl_tx=ENST00000457226;identifier=SMARCA2	0	.
chr9	2017410	2017530	ensembl_gn=SMARCA2;ensembl_gene_id=ENSG00000080503;ensembl_tx=ENST00000439732;identifier=ENSG00000080503;ensembl_gn=SMARCA2;ensembl_gene_id=ENSG00000080503;ensembl_tx=ENST00000439732;identifier=SMARCA2	0	.
chr9	2021934	2022127	ensembl_gn=SMARCA2;ensembl_gene_id=ENSG00000080503;ensembl_tx=ENST00000382203;identifier=ENSG00000080503;ensembl_gn=SMARCA2;ensembl_gene_id=ENSG00000080503;ensembl_tx=ENST00000382203;identifier=SMARCA2	0	.
chr9	2028976	2029257	ensembl_gn=SMARCA2;ensembl_gene_id=ENSG00000080503;ensembl_tx=ENST00000349721;identifier=ENSG00000080503;ensembl_gn=SMARCA2;ensembl_gene_id=ENSG00000080503;ensembl_tx=ENST00000349721;identifier=SMARCA2;ensembl_gn=SMARCA2;ensembl_gene_id=ENSG00000080503;ensembl_tx=ENST00000357248;identifier=ENSG00000080503;ensembl_gn=SMARCA2;ensembl_gene_id=ENSG00000080503;ensembl_tx=ENST00000357248;identifier=SMA…	0	.
chr9	2032528	2032652	ensembl_gn=SMARCA2;ensembl_gene_id=ENSG00000080503;ensembl_tx=ENST00000491574;identifier=ENSG00000080503;ensembl_gn=SMARCA2;ensembl_gene_id=ENSG00000080503;ensembl_tx=ENST00000491574;identifier=SMARCA2	0	.
chr9	2032941	2033091	ensembl_gn=SMARCA2;ensembl_gene_id=ENSG00000080503;ensembl_tx=ENST00000349721;identifier=ENSG00000080503;ensembl_gn=SMARCA2;ensembl_gene_id=ENSG00000080503;ensembl_tx=ENST00000349721;identifier=SMARCA2;ensembl_gn=SMARCA2;ensembl_gene_id=ENSG00000080503;ensembl_tx=ENST00000357248;identifier=ENSG00000080503;ensembl_gn=SMARCA2;ensembl_gene_id=ENSG00000080503;ensembl_tx=ENST00000357248;identifier=SMA…	0	.
chr9	2039455	2039910	ensembl_gn=SMARCA2;ensembl_gene_id=ENSG00000080503;ensembl_tx=ENST00000349721;identifier=ENSG00000080503;ensembl_gn=SMARCA2;ensembl_gene_id=ENSG00000080503;ensembl_tx=ENST00000349721;identifier=SMARCA2;ensembl_gn=SMARCA2;ensembl_gene_id=ENSG00000080503;ensembl_tx=ENST00000357248;identifier=ENSG00000080503;ensembl_gn=SMARCA2;ensembl_gene_id=ENSG00000080503;ensembl_tx=ENST00000357248;identifier=SMA…	0	.
chr9	2047218	2047494	ensembl_gn=SMARCA2;ensembl_gene_id=ENSG00000080503;ensembl_tx=ENST00000349721;identifier=ENSG00000080503;ensembl_gn=SMARCA2;ensembl_gene_id=ENSG00000080503;ensembl_tx=ENST00000349721;identifier=SMARCA2;ensembl_gn=SMARCA2;ensembl_gene_id=ENSG00000080503;ensembl_tx=ENST00000357248;identifier=ENSG00000080503;ensembl_gn=SMARCA2;ensembl_gene_id=ENSG00000080503;ensembl_tx=ENST00000357248;identifier=SMA…	0	.
chr9	2054586	2054733	ensembl_gn=SMARCA2;ensembl_gene_id=ENSG00000080503;ensembl_tx=ENST00000349721;identifier=ENSG00000080503;ensembl_gn=SMARCA2;ensembl_gene_id=ENSG00000080503;ensembl_tx=ENST00000349721;identifier=SMARCA2;ensembl_gn=SMARCA2;ensembl_gene_id=ENSG00000080503;ensembl_tx=ENST00000357248;identifier=ENSG00000080503;ensembl_gn=SMARCA2;ensembl_gene_id=ENSG00000080503;ensembl_tx=ENST00000357248;identifier=SMA…	0	.
chr9	2056661	2056855	ensembl_gn=SMARCA2;ensembl_gene_id=ENSG00000080503;ensembl_tx=ENST00000349721;identifier=ENSG00000080503;ensembl_gn=SMARCA2;ensembl_gene_id=ENSG00000080503;ensembl_tx=ENST00000349721;identifier=SMARCA2;ensembl_gn=SMARCA2;ensembl_gene_id=ENSG00000080503;ensembl_tx=ENST00000357248;identifier=ENSG00000080503;ensembl_gn=SMARCA2;ensembl_gene_id=ENSG00000080503;ensembl_tx=ENST00000357248;identifier=SMA…	0	.
chr9	2058280	2058474	ensembl_gn=SMARCA2;ensembl_gene_id=ENSG00000080503;ensembl_tx=ENST00000349721;identifier=ENSG00000080503;ensembl_gn=SMARCA2;ensembl_gene_id=ENSG00000080503;ensembl_tx=ENST00000349721;identifier=SMARCA2;ensembl_gn=SMARCA2;ensembl_gene_id=ENSG00000080503;ensembl_tx=ENST00000357248;identifier=ENSG00000080503;ensembl_gn=SMARCA2;ensembl_gene_id=ENSG00000080503;ensembl_tx=ENST00000357248;identifier=SMA…	0	.
chr9	2060805	2060996	ensembl_gn=SMARCA2;ensembl_gene_id=ENSG00000080503;ensembl_tx=ENST00000349721;identifier=ENSG00000080503;ensembl_gn=SMARCA2;ensembl_gene_id=ENSG00000080503;ensembl_tx=ENST00000349721;identifier=SMARCA2;ensembl_gn=SMARCA2;ensembl_gene_id=ENSG00000080503;ensembl_tx=ENST00000357248;identifier=ENSG00000080503;ensembl_gn=SMARCA2;ensembl_gene_id=ENSG00000080503;ensembl_tx=ENST00000357248;identifier=SMA…	0	.
chr9	2070384	2070504	ensembl_gn=SMARCA2;ensembl_gene_id=ENSG00000080503;ensembl_tx=ENST00000349721;identifier=ENSG00000080503;ensembl_gn=SMARCA2;ensembl_gene_id=ENSG00000080503;ensembl_tx=ENST00000349721;identifier=SMARCA2;ensembl_gn=SMARCA2;ensembl_gene_id=ENSG00000080503;ensembl_tx=ENST00000357248;identifier=ENSG00000080503;ensembl_gn=SMARCA2;ensembl_gene_id=ENSG00000080503;ensembl_tx=ENST00000357248;identifier=SMA…	0	.
chr9	2073201	2073352	ensembl_gn=SMARCA2;ensembl_gene_id=ENSG00000080503;ensembl_tx=ENST00000349721;identifier=ENSG00000080503;ensembl_gn=SMARCA2;ensembl_gene_id=ENSG00000080503;ensembl_tx=ENST00000349721;identifier=SMARCA2;ensembl_gn=SMARCA2;ensembl_gene_id=ENSG00000080503;ensembl_tx=ENST00000357248;identifier=ENSG00000080503;ensembl_gn=SMARCA2;ensembl_gene_id=ENSG00000080503;ensembl_tx=ENST00000357248;identifier=SMA…	0	.
chr9	2073534	2073654	ensembl_gn=SMARCA2;ensembl_gene_id=ENSG00000080503;ensembl_tx=ENST00000349721;identifier=ENSG00000080503;ensembl_gn=SMARCA2;ensembl_gene_id=ENSG00000080503;ensembl_tx=ENST00000349721;identifier=SMARCA2;ensembl_gn=SMARCA2;ensembl_gene_id=ENSG00000080503;ensembl_tx=ENST00000357248;identifier=ENSG00000080503;ensembl_gn=SMARCA2;ensembl_gene_id=ENSG00000080503;ensembl_tx=ENST00000357248;identifier=SMA…	0	.
chr9	2076218	2076339	ensembl_gn=SMARCA2;ensembl_gene_id=ENSG00000080503;ensembl_tx=ENST00000349721;identifier=ENSG00000080503;ensembl_gn=SMARCA2;ensembl_gene_id=ENSG00000080503;ensembl_tx=ENST00000349721;identifier=SMARCA2;ensembl_gn=SMARCA2;ensembl_gene_id=ENSG00000080503;ensembl_tx=ENST00000357248;identifier=ENSG00000080503;ensembl_gn=SMARCA2;ensembl_gene_id=ENSG00000080503;ensembl_tx=ENST00000357248;identifier=SMA…	0	.
chr9	2077618	2077786	ensembl_gn=SMARCA2;ensembl_gene_id=ENSG00000080503;ensembl_tx=ENST00000349721;identifier=ENSG00000080503;ensembl_gn=SMARCA2;ensembl_gene_id=ENSG00000080503;ensembl_tx=ENST00000349721;identifier=SMARCA2;ensembl_gn=SMARCA2;ensembl_gene_id=ENSG00000080503;ensembl_tx=ENST00000357248;identifier=ENSG00000080503;ensembl_gn=SMARCA2;ensembl_gene_id=ENSG00000080503;ensembl_tx=ENST00000357248;identifier=SMA…	0	.
chr9	2081821	2082005	ensembl_gn=SMARCA2;ensembl_gene_id=ENSG00000080503;ensembl_tx=ENST00000349721;identifier=ENSG00000080503;ensembl_gn=SMARCA2;ensembl_gene_id=ENSG00000080503;ensembl_tx=ENST00000349721;identifier=SMARCA2;ensembl_gn=SMARCA2;ensembl_gene_id=ENSG00000080503;ensembl_tx=ENST00000357248;identifier=ENSG00000080503;ensembl_gn=SMARCA2;ensembl_gene_id=ENSG00000080503;ensembl_tx=ENST00000357248;identifier=SMA…	0	.
chr9	2083320	2083440	ensembl_gn=SMARCA2;ensembl_gene_id=ENSG00000080503;ensembl_tx=ENST00000349721;identifier=ENSG00000080503;ensembl_gn=SMARCA2;ensembl_gene_id=ENSG00000080503;ensembl_tx=ENST00000349721;identifier=SMARCA2;ensembl_gn=SMARCA2;ensembl_gene_id=ENSG00000080503;ensembl_tx=ENST00000357248;identifier=ENSG00000080503;ensembl_gn=SMARCA2;ensembl_gene_id=ENSG00000080503;ensembl_tx=ENST00000357248;identifier=SMA…	0	.
chr9	2084075	2084206	ensembl_gn=SMARCA2;ensembl_gene_id=ENSG00000080503;ensembl_tx=ENST00000349721;identifier=ENSG00000080503;ensembl_gn=SMARCA2;ensembl_gene_id=ENSG00000080503;ensembl_tx=ENST00000349721;identifier=SMARCA2;ensembl_gn=SMARCA2;ensembl_gene_id=ENSG00000080503;ensembl_tx=ENST00000357248;identifier=ENSG00000080503;ensembl_gn=SMARCA2;ensembl_gene_id=ENSG00000080503;ensembl_tx=ENST00000357248;identifier=SMA…	0	.
chr9	2086818	2087081	ensembl_gn=SMARCA2;ensembl_gene_id=ENSG00000080503;ensembl_tx=ENST00000349721;identifier=ENSG00000080503;ensembl_gn=SMARCA2;ensembl_gene_id=ENSG00000080503;ensembl_tx=ENST00000349721;identifier=SMARCA2;ensembl_gn=SMARCA2;ensembl_gene_id=ENSG00000080503;ensembl_tx=ENST00000357248;identifier=ENSG00000080503;ensembl_gn=SMARCA2;ensembl_gene_id=ENSG00000080503;ensembl_tx=ENST00000357248;identifier=SMA…	0	.
chr9	2088489	2088623	ensembl_gn=SMARCA2;ensembl_gene_id=ENSG00000080503;ensembl_tx=ENST00000349721;identifier=ENSG00000080503;ensembl_gn=SMARCA2;ensembl_gene_id=ENSG00000080503;ensembl_tx=ENST00000349721;identifier=SMARCA2;ensembl_gn=SMARCA2;ensembl_gene_id=ENSG00000080503;ensembl_tx=ENST00000357248;identifier=ENSG00000080503;ensembl_gn=SMARCA2;ensembl_gene_id=ENSG00000080503;ensembl_tx=ENST00000357248;identifier=SMA…	0	.
chr9	2096646	2096774	ensembl_gn=SMARCA2;ensembl_gene_id=ENSG00000080503;ensembl_tx=ENST00000349721;identifier=ENSG00000080503;ensembl_gn=SMARCA2;ensembl_gene_id=ENSG00000080503;ensembl_tx=ENST00000349721;identifier=SMARCA2;ensembl_gn=SMARCA2;ensembl_gene_id=ENSG00000080503;ensembl_tx=ENST00000357248;identifier=ENSG00000080503;ensembl_gn=SMARCA2;ensembl_gene_id=ENSG00000080503;ensembl_tx=ENST00000357248;identifier=SMA…	0	.
chr9	2097368	2097488	ensembl_gn=SMARCA2;ensembl_gene_id=ENSG00000080503;ensembl_tx=ENST00000349721;identifier=ENSG00000080503;ensembl_gn=SMARCA2;ensembl_gene_id=ENSG00000080503;ensembl_tx=ENST00000349721;identifier=SMARCA2;ensembl_gn=SMARCA2;ensembl_gene_id=ENSG00000080503;ensembl_tx=ENST00000357248;identifier=ENSG00000080503;ensembl_gn=SMARCA2;ensembl_gene_id=ENSG00000080503;ensembl_tx=ENST00000357248;identifier=SMA…	0	.
chr9	2101533	2101653	ensembl_gn=SMARCA2;ensembl_gene_id=ENSG00000080503;ensembl_tx=ENST00000349721;identifier=ENSG00000080503;ensembl_gn=SMARCA2;ensembl_gene_id=ENSG00000080503;ensembl_tx=ENST00000349721;identifier=SMARCA2;ensembl_gn=SMARCA2;ensembl_gene_id=ENSG00000080503;ensembl_tx=ENST00000357248;identifier=ENSG00000080503;ensembl_gn=SMARCA2;ensembl_gene_id=ENSG00000080503;ensembl_tx=ENST00000357248;identifier=SMA…	0	.
chr9	2103992	2104179	ensembl_gn=SMARCA2;ensembl_gene_id=ENSG00000080503;ensembl_tx=ENST00000349721;identifier=ENSG00000080503;ensembl_gn=SMARCA2;ensembl_gene_id=ENSG00000080503;ensembl_tx=ENST00000349721;identifier=SMARCA2;ensembl_gn=SMARCA2;ensembl_gene_id=ENSG00000080503;ensembl_tx=ENST00000357248;identifier=ENSG00000080503;ensembl_gn=SMARCA2;ensembl_gene_id=ENSG00000080503;ensembl_tx=ENST00000357248;identifier=SMA…	0	.
chr9	2110243	2110427	ensembl_gn=SMARCA2;ensembl_gene_id=ENSG00000080503;ensembl_tx=ENST00000349721;identifier=ENSG00000080503;ensembl_gn=SMARCA2;ensembl_gene_id=ENSG00000080503;ensembl_tx=ENST00000349721;identifier=SMARCA2;ensembl_gn=SMARCA2;ensembl_gene_id=ENSG00000080503;ensembl_tx=ENST00000357248;identifier=ENSG00000080503;ensembl_gn=SMARCA2;ensembl_gene_id=ENSG00000080503;ensembl_tx=ENST00000357248;identifier=SMA…	0	.
chr9	2115811	2116059	ensembl_gn=SMARCA2;ensembl_gene_id=ENSG00000080503;ensembl_tx=ENST00000349721;identifier=ENSG00000080503;ensembl_gn=SMARCA2;ensembl_gene_id=ENSG00000080503;ensembl_tx=ENST00000349721;identifier=SMARCA2;ensembl_gn=SMARCA2;ensembl_gene_id=ENSG00000080503;ensembl_tx=ENST00000357248;identifier=ENSG00000080503;ensembl_gn=SMARCA2;ensembl_gene_id=ENSG00000080503;ensembl_tx=ENST00000357248;identifier=SMA…	0	.
chr9	2119436	2119556	ensembl_gn=SMARCA2;ensembl_gene_id=ENSG00000080503;ensembl_tx=ENST00000349721;identifier=ENSG00000080503;ensembl_gn=SMARCA2;ensembl_gene_id=ENSG00000080503;ensembl_tx=ENST00000349721;identifier=SMARCA2;ensembl_gn=SMARCA2;ensembl_gene_id=ENSG00000080503;ensembl_tx=ENST00000357248;identifier=ENSG00000080503;ensembl_gn=SMARCA2;ensembl_gene_id=ENSG00000080503;ensembl_tx=ENST00000357248;identifier=SMA…	0	.
chr9	2123708	2123947	ensembl_gn=SMARCA2;ensembl_gene_id=ENSG00000080503;ensembl_tx=ENST00000349721;identifier=ENSG00000080503;ensembl_gn=SMARCA2;ensembl_gene_id=ENSG00000080503;ensembl_tx=ENST00000349721;identifier=SMARCA2;ensembl_gn=SMARCA2;ensembl_gene_id=ENSG00000080503;ensembl_tx=ENST00000357248;identifier=ENSG00000080503;ensembl_gn=SMARCA2;ensembl_gene_id=ENSG00000080503;ensembl_tx=ENST00000357248;identifier=SMA…	0	.
chr9	2157669	2157900	ensembl_gn=SMARCA2;ensembl_gene_id=ENSG00000080503;ensembl_tx=ENST00000324954;identifier=ENSG00000080503;ensembl_gn=SMARCA2;ensembl_gene_id=ENSG00000080503;ensembl_tx=ENST00000324954;identifier=SMARCA2;ensembl_gn=SMARCA2;ensembl_gene_id=ENSG00000080503;ensembl_tx=ENST00000452193;identifier=ENSG00000080503;ensembl_gn=SMARCA2;ensembl_gene_id=ENSG00000080503;ensembl_tx=ENST00000452193;identifier=SMA…	0	.
chr9	2158445	2158988	ensembl_gn=SMARCA2;ensembl_gene_id=ENSG00000080503;ensembl_tx=ENST00000302401;identifier=ENSG00000080503;ensembl_gn=SMARCA2;ensembl_gene_id=ENSG00000080503;ensembl_tx=ENST00000302401;identifier=SMARCA2;ensembl_gn=SMARCA2;ensembl_gene_id=ENSG00000080503;ensembl_tx=ENST00000382183;identifier=ENSG00000080503;ensembl_gn=SMARCA2;ensembl_gene_id=ENSG00000080503;ensembl_tx=ENST00000382183;identifier=SMA…	0	.
chr9	2159801	2160018	ensembl_gn=SMARCA2;ensembl_gene_id=ENSG00000080503;ensembl_tx=ENST00000302401;identifier=ENSG00000080503;ensembl_gn=SMARCA2;ensembl_gene_id=ENSG00000080503;ensembl_tx=ENST00000302401;identifier=SMARCA2;ensembl_gn=SMARCA2;ensembl_gene_id=ENSG00000080503;ensembl_tx=ENST00000382185;identifier=ENSG00000080503;ensembl_gn=SMARCA2;ensembl_gene_id=ENSG00000080503;ensembl_tx=ENST00000382185;identifier=SMA…	0	.
chr9	2160958	2161078	ensembl_gn=SMARCA2;ensembl_gene_id=ENSG00000080503;ensembl_tx=ENST00000382185;identifier=ENSG00000080503;ensembl_gn=SMARCA2;ensembl_gene_id=ENSG00000080503;ensembl_tx=ENST00000382185;identifier=SMARCA2;ensembl_gn=SMARCA2;ensembl_gene_id=ENSG00000080503;ensembl_tx=ENST00000382186;identifier=ENSG00000080503;ensembl_gn=SMARCA2;ensembl_gene_id=ENSG00000080503;ensembl_tx=ENST00000382186;identifier=SMA…	0	.
chr9	2161675	2161913	ensembl_gn=SMARCA2;ensembl_gene_id=ENSG00000080503;ensembl_tx=ENST00000302401;identifier=ENSG00000080503;ensembl_gn=SMARCA2;ensembl_gene_id=ENSG00000080503;ensembl_tx=ENST00000302401;identifier=SMARCA2;ensembl_gn=SMARCA2;ensembl_gene_id=ENSG00000080503;ensembl_tx=ENST00000324954;identifier=ENSG00000080503;ensembl_gn=SMARCA2;ensembl_gene_id=ENSG00000080503;ensembl_tx=ENST00000324954;identifier=SMA…	0	.
chr9	2170385	2170505	ensembl_gn=SMARCA2;ensembl_gene_id=ENSG00000080503;ensembl_tx=ENST00000349721;identifier=ENSG00000080503;ensembl_gn=SMARCA2;ensembl_gene_id=ENSG00000080503;ensembl_tx=ENST00000349721;identifier=SMARCA2;ensembl_gn=SMARCA2;ensembl_gene_id=ENSG00000080503;ensembl_tx=ENST00000382186;identifier=ENSG00000080503;ensembl_gn=SMARCA2;ensembl_gene_id=ENSG00000080503;ensembl_tx=ENST00000382186;identifier=SMA…	0	.
chr9	2181560	2181686	ensembl_gn=SMARCA2;ensembl_gene_id=ENSG00000080503;ensembl_tx=ENST00000302401;identifier=ENSG00000080503;ensembl_gn=SMARCA2;ensembl_gene_id=ENSG00000080503;ensembl_tx=ENST00000302401;identifier=SMARCA2;ensembl_gn=SMARCA2;ensembl_gene_id=ENSG00000080503;ensembl_tx=ENST00000324954;identifier=ENSG00000080503;ensembl_gn=SMARCA2;ensembl_gene_id=ENSG00000080503;ensembl_tx=ENST00000324954;identifier=SMA…	0	.
chr9	2182130	2182252	ensembl_gn=SMARCA2;ensembl_gene_id=ENSG00000080503;ensembl_tx=ENST00000302401;identifier=ENSG00000080503;ensembl_gn=SMARCA2;ensembl_gene_id=ENSG00000080503;ensembl_tx=ENST00000302401;identifier=SMARCA2;ensembl_gn=SMARCA2;ensembl_gene_id=ENSG00000080503;ensembl_tx=ENST00000324954;identifier=ENSG00000080503;ensembl_gn=SMARCA2;ensembl_gene_id=ENSG00000080503;ensembl_tx=ENST00000324954;identifier=SMA…	0	.
chr9	2186085	2186238	ensembl_gn=SMARCA2;ensembl_gene_id=ENSG00000080503;ensembl_tx=ENST00000302401;identifier=ENSG00000080503;ensembl_gn=SMARCA2;ensembl_gene_id=ENSG00000080503;ensembl_tx=ENST00000302401;identifier=SMARCA2;ensembl_gn=SMARCA2;ensembl_gene_id=ENSG00000080503;ensembl_tx=ENST00000324954;identifier=ENSG00000080503;ensembl_gn=SMARCA2;ensembl_gene_id=ENSG00000080503;ensembl_tx=ENST00000324954;identifier=SMA…	0	.
chr9	2191255	2191438	ensembl_gn=SMARCA2;ensembl_gene_id=ENSG00000080503;ensembl_tx=ENST00000302401;identifier=ENSG00000080503;ensembl_gn=SMARCA2;ensembl_gene_id=ENSG00000080503;ensembl_tx=ENST00000302401;identifier=SMARCA2;ensembl_gn=SMARCA2;ensembl_gene_id=ENSG00000080503;ensembl_tx=ENST00000324954;identifier=ENSG00000080503;ensembl_gn=SMARCA2;ensembl_gene_id=ENSG00000080503;ensembl_tx=ENST00000324954;identifier=SMA…	0	.
chr9	2192693	2193634	ensembl_gn=SMARCA2;ensembl_gene_id=ENSG00000080503;ensembl_tx=ENST00000302401;identifier=ENSG00000080503;ensembl_gn=SMARCA2;ensembl_gene_id=ENSG00000080503;ensembl_tx=ENST00000302401;identifier=SMARCA2;ensembl_gn=SMARCA2;ensembl_gene_id=ENSG00000080503;ensembl_tx=ENST00000324954;identifier=ENSG00000080503;ensembl_gn=SMARCA2;ensembl_gene_id=ENSG00000080503;ensembl_tx=ENST00000324954;identifier=SMA…	0	.
chrX	47144858	47145526	ensembl_gn=RBM10;ensembl_gene_id=ENSG00000182872;ensembl_tx=ENST00000329236;identifier=ENSG00000182872;ensembl_gn=RBM10;ensembl_gene_id=ENSG00000182872;ensembl_tx=ENST00000329236;identifier=RBM10;ensembl_gn=RBM10;ensembl_gene_id=ENSG00000182872;ensembl_tx=ENST00000345781;identifier=ENSG00000182872;ensembl_gn=RBM10;ensembl_gene_id=ENSG00000182872;ensembl_tx=ENST00000345781;identifier=RBM10;ensembl…	0	.
chrX	47147346	47147508	ensembl_gn=RBM10;ensembl_gene_id=ENSG00000182872;ensembl_tx=ENST00000329236;identifier=ENSG00000182872;ensembl_gn=RBM10;ensembl_gene_id=ENSG00000182872;ensembl_tx=ENST00000329236;identifier=RBM10;ensembl_gn=RBM10;ensembl_gene_id=ENSG00000182872;ensembl_tx=ENST00000345781;identifier=ENSG00000182872;ensembl_gn=RBM10;ensembl_gene_id=ENSG00000182872;ensembl_tx=ENST00000345781;identifier=RBM10;ensembl…	0	.
chrX	47169304	47169508	ensembl_gn=RBM10;ensembl_gene_id=ENSG00000182872;ensembl_tx=ENST00000329236;identifier=ENSG00000182872;ensembl_gn=RBM10;ensembl_gene_id=ENSG00000182872;ensembl_tx=ENST00000329236;identifier=RBM10;ensembl_gn=RBM10;ensembl_gene_id=ENSG00000182872;ensembl_tx=ENST00000345781;identifier=ENSG00000182872;ensembl_gn=RBM10;ensembl_gene_id=ENSG00000182872;ensembl_tx=ENST00000345781;identifier=RBM10;ensembl…	0	.
chrX	47171017	47171268	ensembl_gn=RBM10;ensembl_gene_id=ENSG00000182872;ensembl_tx=ENST00000329236;identifier=ENSG00000182872;ensembl_gn=RBM10;ensembl_gene_id=ENSG00000182872;ensembl_tx=ENST00000329236;identifier=RBM10;ensembl_gn=RBM10;ensembl_gene_id=ENSG00000182872;ensembl_tx=ENST00000377604;identifier=ENSG00000182872;ensembl_gn=RBM10;ensembl_gene_id=ENSG00000182872;ensembl_tx=ENST00000377604;identifier=RBM10	0	.
chrX	47173102	47173222	ensembl_gn=RBM10;ensembl_gene_id=ENSG00000182872;ensembl_tx=ENST00000329236;identifier=ENSG00000182872;ensembl_gn=RBM10;ensembl_gene_id=ENSG00000182872;ensembl_tx=ENST00000329236;identifier=RBM10;ensembl_gn=RBM10;ensembl_gene_id=ENSG00000182872;ensembl_tx=ENST00000345781;identifier=ENSG00000182872;ensembl_gn=RBM10;ensembl_gene_id=ENSG00000182872;ensembl_tx=ENST00000345781;identifier=RBM10;ensembl…	0	.
chrX	47174992	47175112	ensembl_gn=RBM10;ensembl_gene_id=ENSG00000182872;ensembl_tx=ENST00000329236;identifier=ENSG00000182872;ensembl_gn=RBM10;ensembl_gene_id=ENSG00000182872;ensembl_tx=ENST00000329236;identifier=RBM10;ensembl_gn=RBM10;ensembl_gene_id=ENSG00000182872;ensembl_tx=ENST00000345781;identifier=ENSG00000182872;ensembl_gn=RBM10;ensembl_gene_id=ENSG00000182872;ensembl_tx=ENST00000345781;identifier=RBM10;ensembl…	0	.
chrX	47176483	47176603	ensembl_gn=RBM10;ensembl_gene_id=ENSG00000182872;ensembl_tx=ENST00000329236;identifier=ENSG00000182872;ensembl_gn=RBM10;ensembl_gene_id=ENSG00000182872;ensembl_tx=ENST00000329236;identifier=RBM10;ensembl_gn=RBM10;ensembl_gene_id=ENSG00000182872;ensembl_tx=ENST00000345781;identifier=ENSG00000182872;ensembl_gn=RBM10;ensembl_gene_id=ENSG00000182872;ensembl_tx=ENST00000345781;identifier=RBM10;ensembl…	0	.
chrX	47179073	47179193	ensembl_gn=RBM10;ensembl_gene_id=ENSG00000182872;ensembl_tx=ENST00000329236;identifier=ENSG00000182872;ensembl_gn=RBM10;ensembl_gene_id=ENSG00000182872;ensembl_tx=ENST00000329236;identifier=RBM10;ensembl_gn=RBM10;ensembl_gene_id=ENSG00000182872;ensembl_tx=ENST00000345781;identifier=ENSG00000182872;ensembl_gn=RBM10;ensembl_gene_id=ENSG00000182872;ensembl_tx=ENST00000345781;identifier=RBM10;ensembl…	0	.
chrX	47179304	47179505	ensembl_gn=RBM10;ensembl_gene_id=ENSG00000182872;ensembl_tx=ENST00000329236;identifier=ENSG00000182872;ensembl_gn=RBM10;ensembl_gene_id=ENSG00000182872;ensembl_tx=ENST00000329236;identifier=RBM10;ensembl_gn=RBM10;ensembl_gene_id=ENSG00000182872;ensembl_tx=ENST00000345781;identifier=ENSG00000182872;ensembl_gn=RBM10;ensembl_gene_id=ENSG00000182872;ensembl_tx=ENST00000345781;identifier=RBM10;ensembl…	0	.
chrX	47179672	47179792	ensembl_gn=RBM10;ensembl_gene_id=ENSG00000182872;ensembl_tx=ENST00000478410;identifier=ENSG00000182872;ensembl_gn=RBM10;ensembl_gene_id=ENSG00000182872;ensembl_tx=ENST00000478410;identifier=RBM10	0	.
chrX	47179869	47180050	ensembl_gn=RBM10;ensembl_gene_id=ENSG00000182872;ensembl_tx=ENST00000329236;identifier=ENSG00000182872;ensembl_gn=RBM10;ensembl_gene_id=ENSG00000182872;ensembl_tx=ENST00000329236;identifier=RBM10;ensembl_gn=RBM10;ensembl_gene_id=ENSG00000182872;ensembl_tx=ENST00000345781;identifier=ENSG00000182872;ensembl_gn=RBM10;ensembl_gene_id=ENSG00000182872;ensembl_tx=ENST00000345781;identifier=RBM10;ensembl…	0	.
chrX	47180200	47180320	ensembl_gn=RBM10;ensembl_gene_id=ENSG00000182872;ensembl_tx=ENST00000329236;identifier=ENSG00000182872;ensembl_gn=RBM10;ensembl_gene_id=ENSG00000182872;ensembl_tx=ENST00000329236;identifier=RBM10;ensembl_gn=RBM10;ensembl_gene_id=ENSG00000182872;ensembl_tx=ENST00000345781;identifier=ENSG00000182872;ensembl_gn=RBM10;ensembl_gene_id=ENSG00000182872;ensembl_tx=ENST00000345781;identifier=RBM10;ensembl…	0	.
chrX	47180402	47180522	ensembl_gn=RBM10;ensembl_gene_id=ENSG00000182872;ensembl_tx=ENST00000329236;identifier=ENSG00000182872;ensembl_gn=RBM10;ensembl_gene_id=ENSG00000182872;ensembl_tx=ENST00000329236;identifier=RBM10;ensembl_gn=RBM10;ensembl_gene_id=ENSG00000182872;ensembl_tx=ENST00000345781;identifier=ENSG00000182872;ensembl_gn=RBM10;ensembl_gene_id=ENSG00000182872;ensembl_tx=ENST00000345781;identifier=RBM10;ensembl…	0	.
chrX	47181204	47181411	ensembl_gn=RBM10;ensembl_gene_id=ENSG00000182872;ensembl_tx=ENST00000329236;identifier=ENSG00000182872;ensembl_gn=RBM10;ensembl_gene_id=ENSG00000182872;ensembl_tx=ENST00000329236;identifier=RBM10;ensembl_gn=RBM10;ensembl_gene_id=ENSG00000182872;ensembl_tx=ENST00000345781;identifier=ENSG00000182872;ensembl_gn=RBM10;ensembl_gene_id=ENSG00000182872;ensembl_tx=ENST00000345781;identifier=RBM10;ensembl…	0	.
chrX	47181496	47181656	ensembl_gn=RBM10;ensembl_gene_id=ENSG00000182872;ensembl_tx=ENST00000329236;identifier=ENSG00000182872;ensembl_gn=RBM10;ensembl_gene_id=ENSG00000182872;ensembl_tx=ENST00000329236;identifier=RBM10;ensembl_gn=RBM10;ensembl_gene_id=ENSG00000182872;ensembl_tx=ENST00000345781;identifier=ENSG00000182872;ensembl_gn=RBM10;ensembl_gene_id=ENSG00000182872;ensembl_tx=ENST00000345781;identifier=RBM10;ensembl…	0	.
chrX	47181738	47181876	ensembl_gn=RBM10;ensembl_gene_id=ENSG00000182872;ensembl_tx=ENST00000329236;identifier=ENSG00000182872;ensembl_gn=RBM10;ensembl_gene_id=ENSG00000182872;ensembl_tx=ENST00000329236;identifier=RBM10;ensembl_gn=RBM10;ensembl_gene_id=ENSG00000182872;ensembl_tx=ENST00000345781;identifier=ENSG00000182872;ensembl_gn=RBM10;ensembl_gene_id=ENSG00000182872;ensembl_tx=ENST00000345781;identifier=RBM10;ensembl…	0	.
chrX	47181936	47182056	ensembl_gn=RBM10;ensembl_gene_id=ENSG00000182872;ensembl_tx=ENST00000329236;identifier=ENSG00000182872;ensembl_gn=RBM10;ensembl_gene_id=ENSG00000182872;ensembl_tx=ENST00000329236;identifier=RBM10;ensembl_gn=RBM10;ensembl_gene_id=ENSG00000182872;ensembl_tx=ENST00000345781;identifier=ENSG00000182872;ensembl_gn=RBM10;ensembl_gene_id=ENSG00000182872;ensembl_tx=ENST00000345781;identifier=RBM10;ensembl…	0	.
chrX	47182151	47182336	ensembl_gn=RBM10;ensembl_gene_id=ENSG00000182872;ensembl_tx=ENST00000329236;identifier=ENSG00000182872;ensembl_gn=RBM10;ensembl_gene_id=ENSG00000182872;ensembl_tx=ENST00000329236;identifier=RBM10;ensembl_gn=RBM10;ensembl_gene_id=ENSG00000182872;ensembl_tx=ENST00000345781;identifier=ENSG00000182872;ensembl_gn=RBM10;ensembl_gene_id=ENSG00000182872;ensembl_tx=ENST00000345781;identifier=RBM10;ensembl…	0	.
chrX	47185044	47185214	ensembl_gn=RBM10;ensembl_gene_id=ENSG00000182872;ensembl_tx=ENST00000329236;identifier=ENSG00000182872;ensembl_gn=RBM10;ensembl_gene_id=ENSG00000182872;ensembl_tx=ENST00000329236;identifier=RBM10;ensembl_gn=RBM10;ensembl_gene_id=ENSG00000182872;ensembl_tx=ENST00000345781;identifier=ENSG00000182872;ensembl_gn=RBM10;ensembl_gene_id=ENSG00000182872;ensembl_tx=ENST00000345781;identifier=RBM10;ensembl…	0	.
chrX	47185274	47185394	ensembl_gn=RBM10;ensembl_gene_id=ENSG00000182872;ensembl_tx=ENST00000329236;identifier=ENSG00000182872;ensembl_gn=RBM10;ensembl_gene_id=ENSG00000182872;ensembl_tx=ENST00000329236;identifier=RBM10;ensembl_gn=RBM10;ensembl_gene_id=ENSG00000182872;ensembl_tx=ENST00000345781;identifier=ENSG00000182872;ensembl_gn=RBM10;ensembl_gene_id=ENSG00000182872;ensembl_tx=ENST00000345781;identifier=RBM10;ensembl…	0	.
chrX	47185431	47185640	ensembl_gn=RBM10;ensembl_gene_id=ENSG00000182872;ensembl_tx=ENST00000329236;identifier=ENSG00000182872;ensembl_gn=RBM10;ensembl_gene_id=ENSG00000182872;ensembl_tx=ENST00000329236;identifier=RBM10;ensembl_gn=RBM10;ensembl_gene_id=ENSG00000182872;ensembl_tx=ENST00000345781;identifier=ENSG00000182872;ensembl_gn=RBM10;ensembl_gene_id=ENSG00000182872;ensembl_tx=ENST00000345781;identifier=RBM10;ensembl…	0	.
chrX	47185693	47185813	ensembl_gn=RBM10;ensembl_gene_id=ENSG00000182872;ensembl_tx=ENST00000329236;identifier=ENSG00000182872;ensembl_gn=RBM10;ensembl_gene_id=ENSG00000182872;ensembl_tx=ENST00000329236;identifier=RBM10;ensembl_gn=RBM10;ensembl_gene_id=ENSG00000182872;ensembl_tx=ENST00000345781;identifier=ENSG00000182872;ensembl_gn=RBM10;ensembl_gene_id=ENSG00000182872;ensembl_tx=ENST00000345781;identifier=RBM10;ensembl…	0	.
chrX	47186054	47186181	ensembl_gn=RBM10;ensembl_gene_id=ENSG00000182872;ensembl_tx=ENST00000329236;identifier=ENSG00000182872;ensembl_gn=RBM10;ensembl_gene_id=ENSG00000182872;ensembl_tx=ENST00000329236;identifier=RBM10;ensembl_gn=RBM10;ensembl_gene_id=ENSG00000182872;ensembl_tx=ENST00000345781;identifier=ENSG00000182872;ensembl_gn=RBM10;ensembl_gene_id=ENSG00000182872;ensembl_tx=ENST00000345781;identifier=RBM10;ensembl…	0	.
chrX	47186247	47186397	ensembl_gn=RBM10;ensembl_gene_id=ENSG00000182872;ensembl_tx=ENST00000329236;identifier=ENSG00000182872;ensembl_gn=RBM10;ensembl_gene_id=ENSG00000182872;ensembl_tx=ENST00000329236;identifier=RBM10;ensembl_gn=RBM10;ensembl_gene_id=ENSG00000182872;ensembl_tx=ENST00000345781;identifier=ENSG00000182872;ensembl_gn=RBM10;ensembl_gene_id=ENSG00000182872;ensembl_tx=ENST00000345781;identifier=RBM10;ensembl…	0	.
chrX	47186463	47186823	ensembl_gn=RBM10;ensembl_gene_id=ENSG00000182872;ensembl_tx=ENST00000329236;identifier=ENSG00000182872;ensembl_gn=RBM10;ensembl_gene_id=ENSG00000182872;ensembl_tx=ENST00000329236;identifier=RBM10;ensembl_gn=RBM10;ensembl_gene_id=ENSG00000182872;ensembl_tx=ENST00000345781;identifier=ENSG00000182872;ensembl_gn=RBM10;ensembl_gene_id=ENSG00000182872;ensembl_tx=ENST00000345781;identifier=RBM10;ensembl…	0	.

## Sheet: Table_S3
Supplemental Table S3: RT-qPCR oligonucleotides used.
Gene	Forward Sequence (5' to 3')	Reverse Sequence (5' to 3')
ACTL6A	TGGAGGCCATTTCACCTCTAA	TCTTTGCTCTAGTATTCCACGGT
ARID1A	TCCCAGCAAACTGCCTATTC	CATATCTTCTTGCCCTCCCTTAC
ARID1B	GGCCGTCCCGGAGTTTAATAA	CGGAGTGCATCATCCCCAT
ARID2	CAGTGTGTCGGATTATCTGCG	GCATGACGTGCTTGCTTTCATT
BCL7A	GGTGACCGTTGGTGACACAT	CACTTCTCGTCCTTGCCTTTTT
BCL7B	TCCCTGAGGATATTTAAGTGGGT	CTCGGGCTGCTGAACTGTT
BCL7C	CGACACTTCCCTTCGTATCTTC	GAACCTTCCGAATGGAAACTCT
BRD7	AAGCACAAGTCGGACAAACAC	CGTTCCCTCCTACTTTGAGGAC
BRD9	GCAATGACATACAATAGGCCAGA	GAGCTGCCTGTTTGCTCATCA
DPF1	GGGACAGATTTACACGTACCCC	CACAGTCGATCTTGTACTCGC
DPF2	TATGCCTGTGACATTTGTGGAAAA	GAGTCTTCCTTGTCCTCGCC
DPF3	AAGAAGCGACGATTGCACC	AGCAAGGCTTCCAGTGTGGTAC
GLTSCR1	GACCCTTTCCAAGTCCCCAG	TCATCATCCATCGCCACTGC
GLTSCR1L	TTCCAACTCGGTACACCACG	GACATGCTCTGAGGCCACTT
PBRM1	AGGAGGAGACTTTCCAATCTTCC	CTTCGCTTTGGTGCCCTAATG
PHF10	GCACTCTAGGCTTAACAGCATT	AGCATGTTTGGCTGGATATTCTT
SMARCA2	AGGGGATTGTAGAAGACATCCA	TTGGCTGTGTTGATCCATTGG
SMARCA4	AATGCCAAGCAAGATGTCGAT	GTTTGAGGACACCATTGACCATA
SMARCB1	GCGAGTTCTACATGATCGGCT	CACAGTGGCTAGTCGCCTC
SMARCC1	AGCTGTTTATCGACGGAAGGA	GCATCCGCATGAACATACTTCTT
SMARCC2	CCGTGACCCAGTTCGACAAC	CGGCAGTTTAGTGAGCGGT
SMARCD1	ATCCGGCTAAGTCAGATGCC	CAGATGGTTGTCTGGCCCAT
SMARCD2	GATCCATTCCGAAAACGCCTG	TGAGGTAGAACCTTATCTGCCA
SMARCD3	ACTGGATCAAACCATCATGCG	CAATGCTGCCGTCGGAATC
SMARCE1	CCTGCAACACAAATGCCCAG	TTTTGGAATCGTGATACCAGAGG
SS18	TATGCAGTCTCTTTTACCAGCAC	GGGCCGCTCTGATTCATCC
GAPDH	GAAGGTGAAGGTCGGAGTC	GAAGATGGTGATGGGATTTC
